# Supplementary material for: 3,7-Dihydr­oxy-3,7-diphenyl-2H,6H-pyrrolo[3,4-f]isoindole-1,5(3H,7H)-dione methanol disolvate
Source: Acta Crystallogr Sect E Struct Rep Online. 2008 Nov 29;64(Pt 12):o2479. doi: 10.1107/S1600536808039445 (PMC2959835; doi:10.1107/S1600536808039445)
Supplement: Supplementary file 1 [file e-64-o2479-sup1.cif]

##############################################################################
###                                                                        ###
###        Electronic paper (Acta Crystallographica Section E)             ###
###                                                                        ###
##############################################################################
#                                                                            #
# This CIF contains the data in a paper accepted for publication in Acta     #
# Crystallographica Section E. It conforms to the requirements of Notes      #
# for Authors for Section E, and has been peer reviewed under the auspices   #
# of the IUCr Commission on Journals.                                        #
#                                                                            #
# Full details of the Crystallographic Information File format               #
# are given in the paper "The Crystallographic Information File (CIF):       #
# a New Standard Archive File for Crystallography" by S. R. Hall, F. H.      #
# Allen and I. D. Brown [Acta Cryst. (1991), A47, 655-685].                  #
#                                                                            #
# The current version of the core CIF dictionary is obtainable from          #
# ftp://ftp.iucr.org/pub/cif_core.dic. The current version number is 2.4.    #
#                                                                            #
# Software is freely available for graphical display of the structure(s) in  #
# this CIF.  For information consult the CIF home page http://www.iucr.org/  #
# cif/home.html                                                              #
#                                                                            #
# This file may be used for bona fide research purposes within the           #
# scientific community so long as proper attribution is given to the journal # 
# article from which it was obtained.                                        #
#                                                                            #
##############################################################################
                                             
data_I
_audit_creation_method     SHELXL-97
_chemical_name_systematic
;
3,7-Dihydroxy-3,7-diphenyl-2<i>H</i>,6<i>H</i>-pyrrolo[3,4-f]isoindole-
1,5(3<i>H</i>,7<i>H</i>)-dione methanol disolvate
;
_chemical_name_common     ?
_chemical_formula_moiety     'C22 H16 N2 O4, 2(C H4 O)'
_chemical_formula_sum     'C24 H24 N2 O6'
_chemical_formula_iupac     'C22 H16 N2 O4, 2C H4 O'
_chemical_formula_weight     436.20
_chemical_melting_point     ?
_symmetry_cell_setting     monoclinic
_symmetry_space_group_name_H-M     'C 2/c'
_symmetry_space_group_name_Hall     '-C 2yc'
loop_
    _symmetry_equiv_pos_as_xyz
    'x, y, z'
    '-x, y, -z+1/2'
    'x+1/2, y+1/2, z'
    '-x+1/2, y+1/2, -z+1/2'
    '-x, -y, -z'
    'x, -y, z-1/2'
    '-x+1/2, -y+1/2, -z'
    'x+1/2, -y+1/2, z-1/2'
_cell_length_a     17.767(4)
_cell_length_b     6.6300(13)
_cell_length_c     20.215(4)
_cell_angle_alpha     90.00
_cell_angle_beta     106.59(3)
_cell_angle_gamma     90.00
_cell_volume     2282.1(9)
_cell_formula_units_Z     4
_cell_measurement_reflns_used     25
_cell_measurement_theta_min     9
_cell_measurement_theta_max     12
_cell_measurement_temperature     298(2)
_exptl_crystal_description     block
_exptl_crystal_colour     colorless
_exptl_crystal_size_max     0.30
_exptl_crystal_size_mid     0.20
_exptl_crystal_size_min     0.10
_exptl_crystal_density_diffrn     1.270
_exptl_crystal_density_meas     ?
_exptl_crystal_density_method     'not measured'
_exptl_crystal_F_000     920
_exptl_absorpt_coefficient_mu     0.092
_exptl_absorpt_correction_type     psi-scan
_exptl_absorpt_process_details     '(North <i>et al.</i>,  1968)'
_exptl_absorpt_correction_T_min     0.9729
_exptl_absorpt_correction_T_max     0.9909
_exptl_special_details
;
;
_diffrn_ambient_temperature     298(2)
_diffrn_radiation_type     MoK\a
_diffrn_radiation_wavelength     0.71073
_diffrn_radiation_source     'fine-focus sealed tube'
_diffrn_radiation_monochromator     graphite
_diffrn_measurement_device_type     'Enraf--Nonius CAD-4'
_diffrn_measurement_method     \w/2\q
_diffrn_detector_area_resol_mean     ?
_diffrn_reflns_number     4477
_diffrn_reflns_av_R_equivalents     0.0749
_diffrn_reflns_av_sigmaI/netI     0.1059
_diffrn_reflns_theta_min     2.10
_diffrn_reflns_theta_max     25.99
_diffrn_reflns_theta_full     25.99
_diffrn_measured_fraction_theta_max     0.998
_diffrn_measured_fraction_theta_full     0.998
_diffrn_reflns_limit_h_min     -21
_diffrn_reflns_limit_h_max     21
_diffrn_reflns_limit_k_min     0
_diffrn_reflns_limit_k_max     8
_diffrn_reflns_limit_l_min     -24
_diffrn_reflns_limit_l_max     24
_diffrn_standards_number     3
_diffrn_standards_interval_count     ?
_diffrn_standards_interval_time     120
_diffrn_standards_decay_%     0
_refine_special_details
;
Refinement of <i>F</i>^2^ against ALL reflections. The weighted <i>R</i>-factor
<i>wR</i> and goodness of fit <i>S</i> are based on <i>F</i>^2^, conventional
<i>R</i>-factors <i>R</i> are based on <i>F</i>, with <i>F</i> set to zero for
negative <i>F</i>^2^. The threshold expression of <i>F</i>^2^ >
\s(<i>F</i>^2^) is used only for calculating <i>R</i>-factors(gt) <i>etc</i>.
and is not relevant to the choice of reflections for refinement.
<i>R</i>-factors based on <i>F</i>^2^ are statistically about twice as large
as those based on <i>F</i>, and <i>R</i>- factors based on ALL data will be
even larger.
;
_reflns_number_total     2245
_reflns_number_gt     1050
_reflns_threshold_expression     I>2\s(I)
_refine_ls_structure_factor_coef     Fsqd
_refine_ls_matrix_type     full
_refine_ls_R_factor_all     0.1576
_refine_ls_R_factor_gt     0.0705
_refine_ls_wR_factor_gt     0.1286
_refine_ls_wR_factor_ref     0.1563
_refine_ls_goodness_of_fit_ref     1.039
_refine_ls_restrained_S_all     1.039
_refine_ls_number_reflns     2245
_refine_ls_number_parameters     152
_refine_ls_number_restraints     0
_refine_ls_hydrogen_treatment     mixed
_refine_ls_weighting_scheme     calc
_refine_ls_weighting_details
            'calc w=1/[\s^2^(Fo^2^)+(0.0378P)^2^+1.8P] where P=(Fo^2^+2Fc^2^)/3'
_atom_sites_solution_hydrogens     geom
_atom_sites_solution_primary     direct
_atom_sites_solution_secondary     difmap
_refine_ls_shift/su_max     0.000
_refine_ls_shift/su_mean     0.000
_refine_diff_density_max     0.206
_refine_diff_density_min     -0.250
_refine_ls_extinction_method     none
_refine_ls_extinction_coef     ?
loop_
    _atom_type_symbol
    _atom_type_description
    _atom_type_scat_dispersion_real
    _atom_type_scat_dispersion_imag
    _atom_type_scat_source
    'C' 'C' 0.0033 0.0016
                         'International Tables Vol C Tables 4.2.6.8 and 6.1.1.4'
    'H' 'H' 0.0000 0.0000
                         'International Tables Vol C Tables 4.2.6.8 and 6.1.1.4'
    'N' 'N' 0.0061 0.0033
                         'International Tables Vol C Tables 4.2.6.8 and 6.1.1.4'
    'O' 'O' 0.0106 0.0060
                         'International Tables Vol C Tables 4.2.6.8 and 6.1.1.4'
_computing_data_collection     'CAD-4 Software (Enraf--Nonius, 1985)'
_computing_cell_refinement     'CAD-4 Software (Enraf--Nonius, 1985)'
_computing_data_reduction     'XCAD4 (Harms & Wocadlo, 1995)'
_computing_structure_solution     'SHELXS97 (Sheldrick, 2008)'
_computing_structure_refinement     'SHELXL97 (Sheldrick, 2008)'
_computing_molecular_graphics     'SHELXTL (Sheldrick, 2008)'
_computing_publication_material     'SHELXTL (Sheldrick, 2008)'
loop_
    _atom_site_type_symbol
    _atom_site_label
    _atom_site_fract_x
    _atom_site_fract_y
    _atom_site_fract_z
    _atom_site_U_iso_or_equiv
    _atom_site_adp_type
    _atom_site_calc_flag
    _atom_site_refinement_flags
    _atom_site_occupancy
    _atom_site_disorder_assembly
    _atom_site_disorder_group
    N N 0.10301(18) 0.4308(5) 0.49495(17) 0.0429(13) Uani d . 1 . .
    H H 0.060(2) 0.372(5) 0.4881(17) 0.042(11) Uiso d . 1 . .
    O O1 0.04932(13) 0.7469(4) 0.51464(13) 0.0451(7) Uani d . 1 . .
    H H1 0.0443 0.7801 0.4745 0.068 Uiso calc R 1 . .
    O O2 0.15728(14) 0.2655(4) 0.41962(14) 0.0537(8) Uani d . 1 . .
    O O3 0.05976(17) 0.9420(4) 0.40414(15) 0.0657(9) Uani d . 1 . .
    H H3 0.0982 1.0163 0.4117 0.099 Uiso calc R 1 . .
    C C1 0.0891(3) 0.6807(7) 0.6511(2) 0.0689(14) Uani d . 1 . .
    H H1B 0.0549 0.7834 0.6302 0.083 Uiso calc R 1 . .
    C C2 0.1022(3) 0.6438(10) 0.7205(3) 0.0911(18) Uani d . 1 . .
    H H2A 0.0771 0.7224 0.7459 0.109 Uiso calc R 1 . .
    C C3 0.1513(3) 0.4939(10) 0.7521(3) 0.0879(17) Uani d . 1 . .
    H H3A 0.1597 0.4684 0.7989 0.106 Uiso calc R 1 . .
    C C4 0.1878(3) 0.3827(8) 0.7149(3) 0.0908(17) Uani d . 1 . .
    H H4A 0.2218 0.2802 0.7362 0.109 Uiso calc R 1 . .
    C C5 0.1753(3) 0.4194(7) 0.6454(2) 0.0721(14) Uani d . 1 . .
    H H5A 0.2009 0.3412 0.6204 0.086 Uiso calc R 1 . .
    C C6 0.12522(19) 0.5704(6) 0.61275(19) 0.0404(10) Uani d . 1 . .
    C C7 0.11403(18) 0.6157(5) 0.53721(19) 0.0373(9) Uani d . 1 . .
    C C8 0.15509(19) 0.4032(6) 0.45934(19) 0.0392(9) Uani d . 1 . .
    C C9 0.21057(18) 0.5789(5) 0.47727(17) 0.0343(9) Uani d . 1 . .
    C C10 0.27381(18) 0.6211(5) 0.45295(18) 0.0364(9) Uani d . 1 . .
    H H10A 0.2892 0.5363 0.4225 0.044 Uiso calc R 1 . .
    C C11 0.31286(17) 0.7995(5) 0.47725(18) 0.0325(8) Uani d . 1 . .
    C C12 0.0478(4) 0.8537(9) 0.3413(3) 0.127(3) Uani d . 1 . .
    H H12A 0.0132 0.7406 0.3377 0.191 Uiso calc R 1 . .
    H H12B 0.0971 0.8085 0.3361 0.191 Uiso calc R 1 . .
    H H12C 0.0247 0.9497 0.3058 0.191 Uiso calc R 1 . .
loop_
    _atom_site_aniso_label
    _atom_site_aniso_U_11
    _atom_site_aniso_U_22
    _atom_site_aniso_U_33
    _atom_site_aniso_U_12
    _atom_site_aniso_U_13
    _atom_site_aniso_U_23
    O1 0.0334(13) 0.0397(16) 0.0656(19) -0.0020(12) 0.0198(13) 0.0084(14)
    O2 0.0631(17) 0.0341(16) 0.0733(19) -0.0195(14) 0.0342(15) -0.0183(15)
    O3 0.078(2) 0.0487(19) 0.067(2) -0.0248(16) 0.0150(17) 0.0023(16)
    N 0.037(2) 0.0300(19) 0.068(3) -0.0188(15) 0.0243(18) -0.0108(16)
    C1 0.067(3) 0.080(4) 0.066(3) 0.022(3) 0.030(3) 0.006(3)
    C2 0.088(4) 0.128(5) 0.065(4) 0.025(4) 0.034(3) -0.010(4)
    C3 0.092(4) 0.116(5) 0.060(4) -0.015(4) 0.028(3) 0.011(4)
    C4 0.118(5) 0.072(4) 0.075(4) 0.022(3) 0.017(3) 0.029(3)
    C5 0.096(4) 0.049(3) 0.074(3) 0.020(3) 0.029(3) 0.006(3)
    C6 0.0344(19) 0.036(2) 0.057(3) -0.0061(18) 0.0232(19) 0.001(2)
    C7 0.0263(17) 0.0260(19) 0.063(3) -0.0051(16) 0.0189(18) -0.0024(19)
    C8 0.039(2) 0.030(2) 0.051(2) -0.0055(18) 0.0179(19) 0.001(2)
    C9 0.0321(18) 0.027(2) 0.044(2) -0.0042(16) 0.0120(17) -0.0015(18)
    C10 0.0365(19) 0.0251(19) 0.053(2) -0.0032(17) 0.0222(17) -0.0049(18)
    C11 0.0281(18) 0.0277(19) 0.045(2) -0.0066(15) 0.0161(16) -0.0002(17)
    C12 0.223(8) 0.071(4) 0.077(4) -0.022(5) 0.026(5) -0.020(3)
_geom_special_details
;
All e.s.d.'s (except the e.s.d. in the dihedral angle between two l.s. planes)
are estimated using the full covariance matrix. The cell e.s.d.'s are taken
into account individually in the estimation of e.s.d.'s in distances, angles
and torsion angles; correlations between e.s.d.'s in cell parameters are only
used when they are defined by crystal symmetry. An approximate (isotropic)
treatment of cell e.s.d.'s is used for estimating e.s.d.'s involving l.s.
planes.
;
loop_
    _geom_bond_atom_site_label_1
    _geom_bond_atom_site_label_2
    _geom_bond_site_symmetry_2
    _geom_bond_distance
    _geom_bond_publ_flag
    N C8 . 1.337(4) ?
    N C7 . 1.475(4) ?
    N H . 0.84(4) ?
    O1 H1 . 0.8200 ?
    O3 H3 . 0.8200 ?
    C1 C6 . 1.353(5) ?
    C1 C2 . 1.377(6) ?
    C1 H1B . 0.9300 ?
    C2 C3 . 1.357(7) ?
    C2 H2A . 0.9300 ?
    C3 C4 . 1.344(7) ?
    C3 H3A . 0.9300 ?
    C4 C5 . 1.380(6) ?
    C4 H4A . 0.9300 ?
    C5 C6 . 1.376(5) ?
    C5 H5A . 0.9300 ?
    C6 C7 . 1.512(5) ?
    C7 O1 . 1.410(4) ?
    C7 C11 7_566 1.518(4) ?
    C8 O2 . 1.224(4) ?
    C8 C9 . 1.502(5) ?
    C9 C11 7_566 1.373(4) ?
    C9 C10 . 1.378(4) ?
    C10 C11 . 1.389(4) ?
    C10 H10A . 0.9300 ?
    C11 C9 7_566 1.373(4) ?
    C11 C7 7_566 1.518(4) ?
    C12 O3 . 1.359(5) ?
    C12 H12A . 0.9600 ?
    C12 H12B . 0.9600 ?
    C12 H12C . 0.9600 ?
loop_
    _geom_angle_atom_site_label_1
    _geom_angle_atom_site_label_2
    _geom_angle_atom_site_label_3
    _geom_angle_site_symmetry_1
    _geom_angle_site_symmetry_3
    _geom_angle
    _geom_angle_publ_flag
    C8 N C7 . . 115.3(3) ?
    C8 N H . . 126(2) ?
    C7 N H . . 116(2) ?
    C7 O1 H1 . . 109.5 ?
    C12 O3 H3 . . 109.5 ?
    C6 C1 C2 . . 121.2(5) ?
    C6 C1 H1B . . 119.4 ?
    C2 C1 H1B . . 119.4 ?
    C3 C2 C1 . . 120.6(5) ?
    C3 C2 H2A . . 119.7 ?
    C1 C2 H2A . . 119.7 ?
    C4 C3 C2 . . 119.1(5) ?
    C4 C3 H3A . . 120.5 ?
    C2 C3 H3A . . 120.5 ?
    C3 C4 C5 . . 120.6(5) ?
    C3 C4 H4A . . 119.7 ?
    C5 C4 H4A . . 119.7 ?
    C6 C5 C4 . . 120.7(4) ?
    C6 C5 H5A . . 119.6 ?
    C4 C5 H5A . . 119.6 ?
    C1 C6 C5 . . 117.7(4) ?
    C1 C6 C7 . . 121.6(4) ?
    C5 C6 C7 . . 120.6(3) ?
    O1 C7 N . . 111.4(3) ?
    O1 C7 C6 . . 108.0(3) ?
    N C7 C6 . . 112.2(3) ?
    O1 C7 C11 . 7_566 111.9(3) ?
    N C7 C11 . 7_566 100.1(3) ?
    C6 C7 C11 . 7_566 113.3(3) ?
    O2 C8 N . . 127.7(3) ?
    O2 C8 C9 . . 126.5(3) ?
    N C8 C9 . . 105.7(3) ?
    C11 C9 C10 7_566 . 123.6(3) ?
    C11 C9 C8 7_566 . 108.3(3) ?
    C10 C9 C8 . . 128.1(3) ?
    C9 C10 C11 . . 115.0(3) ?
    C9 C10 H10A . . 122.5 ?
    C11 C10 H10A . . 122.5 ?
    C9 C11 C10 7_566 . 121.4(3) ?
    C9 C11 C7 7_566 7_566 110.6(3) ?
    C10 C11 C7 . 7_566 128.0(3) ?
    O3 C12 H12A . . 109.5 ?
    O3 C12 H12B . . 109.5 ?
    H12A C12 H12B . . 109.5 ?
    O3 C12 H12C . . 109.5 ?
    H12A C12 H12C . . 109.5 ?
    H12B C12 H12C . . 109.5 ?
loop_
    _geom_torsion_atom_site_label_1
    _geom_torsion_atom_site_label_2
    _geom_torsion_atom_site_label_3
    _geom_torsion_atom_site_label_4
    _geom_torsion_site_symmetry_1
    _geom_torsion_site_symmetry_2
    _geom_torsion_site_symmetry_3
    _geom_torsion_site_symmetry_4
    _geom_torsion
    _geom_torsion_publ_flag
    C6 C1 C2 C3 . . . . -0.5(8) ?
    C1 C2 C3 C4 . . . . 0.6(9) ?
    C2 C3 C4 C5 . . . . -0.4(9) ?
    C3 C4 C5 C6 . . . . 0.0(8) ?
    C2 C1 C6 C5 . . . . 0.2(7) ?
    C2 C1 C6 C7 . . . . -177.3(4) ?
    C4 C5 C6 C1 . . . . 0.1(7) ?
    C4 C5 C6 C7 . . . . 177.6(4) ?
    C8 N C7 O1 . . . . 116.9(3) ?
    C8 N C7 C6 . . . . -122.0(3) ?
    C8 N C7 C11 . . . 7_566 -1.6(4) ?
    C1 C6 C7 O1 . . . . -14.0(5) ?
    C5 C6 C7 O1 . . . . 168.6(3) ?
    C1 C6 C7 N . . . . -137.1(4) ?
    C5 C6 C7 N . . . . 45.5(4) ?
    C1 C6 C7 C11 . . . 7_566 110.5(4) ?
    C5 C6 C7 C11 . . . 7_566 -66.9(4) ?
    C7 N C8 O2 . . . . -178.1(4) ?
    C7 N C8 C9 . . . . 1.1(4) ?
    O2 C8 C9 C11 . . . 7_566 179.1(4) ?
    N C8 C9 C11 . . . 7_566 -0.1(4) ?
    O2 C8 C9 C10 . . . . 0.3(6) ?
    N C8 C9 C10 . . . . -178.9(4) ?
    C11 C9 C10 C11 7_566 . . . -0.7(6) ?
    C8 C9 C10 C11 . . . . 177.9(3) ?
    C9 C10 C11 C9 . . . 7_566 0.7(6) ?
    C9 C10 C11 C7 . . . 7_566 177.4(3) ?
loop_
    _geom_hbond_atom_site_label_D
    _geom_hbond_atom_site_label_H
    _geom_hbond_atom_site_label_A
    _geom_hbond_site_symmetry_A
    _geom_hbond_distance_DH
    _geom_hbond_distance_HA
    _geom_hbond_distance_DA
    _geom_hbond_angle_DHA
    _geom_hbond_publ_flag
    O1 H1 O3 . 0.82 1.86 2.633(4) 156 yes
    O3 H3 O2 1_565 0.82 1.94 2.719(4) 158 yes
    N H O1 5_566 0.84(4) 2.08(4) 2.907(4) 170 yes
    C1 H1B O1 . 0.93 2.32 2.681(5) 102 yes
data_global
_journal_date_recd_electronic     2008-11-17
_journal_date_accepted     2008-11-24
_journal_name_full     'Acta Crystallographica, Section E'
_journal_year     2008
_journal_volume     64
_journal_issue     12
_journal_page_first     o2479
_journal_page_last     o2479
_journal_paper_category     QO
_journal_coeditor_code     HK2579
_publ_contact_author
;
Hong-Jun Zhu
Department of Applied Chemistry,
College of Science,
Nanjing University of Technology,
Nanjing 210009
People's Republic of China
;
_publ_contact_author_email     zhuhj@njut.edu.cn
_publ_section_title
;\
3,7-Dihydroxy-3,7-diphenyl-2<i>H</i>,6<i>H</i>-pyrrolo[3,4-<i>f</i>]isoindole-\
1,5(3<i>H</i>,7<i>H</i>)-dione methanol disolvate
;
loop_
    _publ_author_name
    _publ_author_address
    'Shan Liu'
;
Department of Applied Chemistry,
College of Science,
Nanjing University of Technology,
Nanjing 210009
People's Republic of China
;
    'Jing-Ning Liu'
;
Department of Public Securital Science,
Jiangsu Police Institute,
Nanjing 210012
People's Republic of China
;
    'Peng Jiang'
;
Department of Applied Chemistry,
College of Science,
Nanjing University of Technology,
Nanjing 210009
People's Republic of China
;
    'Qing-Yan Chu'
;
Department of Applied Chemistry,
College of Science,
Nanjing University of Technology,
Nanjing 210009
People's Republic of China
;
    'Hong-Jun Zhu'
;
Department of Applied Chemistry,
College of Science,
Nanjing University of Technology,
Nanjing 210009
People's Republic of China
;
