# Supplementary material for: 3,7-Dihydr­oxy-3,7-diphenyl-2H,6H-pyrrolo[3,4-f]isoindole-1,5(3H,7H)-dione methanol disolvate
Source: Acta Crystallogr Sect E Struct Rep Online. 2008 Nov 29;64(Pt 12):o2479. doi: 10.1107/S1600536808039445 (PMC2959835; doi:10.1107/S1600536808039445)
Supplement: Supplementary file 2 [file e-64-o2479-Isup2.hkl]

# 
# h,k,l, Fc-squared, Fo-squared, sigma(Fo-squared) and status flag 
# 
data_I
_shelx_title ' L in C2/c' 
_shelx_refln_list_code          4 
_shelx_F_calc_maximum      246.03 
_exptl_crystal_F_000       920.00 
_reflns_d_resolution_high  0.8110 
 
loop_ 
 _symmetry_equiv_pos_as_xyz 
 'x, y, z' 
 '-x, y, -z+1/2' 
 'x+1/2, y+1/2, z' 
 '-x+1/2, y+1/2, -z+1/2' 
 '-x, -y, -z' 
 'x, -y, z-1/2' 
 '-x+1/2, -y+1/2, -z' 
 'x+1/2, -y+1/2, z-1/2' 
 
_cell_length_a    17.7673 
_cell_length_b     6.6300 
_cell_length_c    20.2149 
_cell_angle_alpha  90.000 
_cell_angle_beta  106.593 
_cell_angle_gamma  90.000 
 
_shelx_F_squared_multiplier     1.000 
 
loop_ 
 _refln_index_h 
 _refln_index_k 
 _refln_index_l 
 _refln_F_squared_calc 
 _refln_F_squared_meas 
 _refln_F_squared_sigma 
 _refln_observed_status 
   2   0   0      709.97      755.93     22.99 o 
   4   0   0    29902.10    28412.94    149.90 o 
   6   0   0       48.44       60.18     20.11 o 
   8   0   0     4213.26     4292.96     87.66 o 
  10   0   0      106.48       97.17     26.56 o 
  12   0   0      486.98      499.19     46.07 o 
  14   0   0      171.43      145.93     42.18 o 
  16   0   0       58.84      118.61     43.41 o 
  18   0   0      616.34      501.72     61.85 o 
  20   0   0       84.33      132.63     54.52 o 
   1   1   0    15864.54    18569.38    520.74 o 
   3   1   0    60532.12    53643.29    855.40 o 
   5   1   0      980.91      954.00     44.74 o 
   7   1   0     3651.90     3750.42    206.31 o 
   9   1   0     1165.54     1273.88     73.32 o 
  11   1   0      876.72     1063.49     77.12 o 
  13   1   0      397.23      330.62     47.95 o 
  15   1   0       31.77       22.60     37.83 o 
  17   1   0       47.37      -20.41     41.53 o 
  19   1   0      108.32       75.51     50.03 o 
   0   2   0        5.03       -4.03     33.16 o 
   2   2   0     1123.25     1271.27     75.52 o 
   4   2   0      766.12      801.44     60.68 o 
   6   2   0      201.29      307.16     40.67 o 
   8   2   0     1269.20     1275.56     60.59 o 
  10   2   0      493.13      579.59     45.49 o 
  12   2   0       74.17       58.60     35.77 o 
  14   2   0      199.62      191.10     43.88 o 
  16   2   0       11.06       63.26     53.99 o 
  18   2   0        1.30      -26.84     39.54 o 
  20   2   0       24.09       20.61     36.16 o 
   1   3   0     1444.38     1656.93     55.63 o 
   3   3   0      784.28     1003.85     47.40 o 
   5   3   0      165.78      148.82     37.05 o 
   7   3   0       67.85       51.76     29.16 o 
   9   3   0       85.26      108.17     34.33 o 
  11   3   0      430.01      441.76     54.93 o 
  13   3   0      266.81      175.33     43.76 o 
  15   3   0        7.46      -21.11     32.00 o 
  17   3   0       11.55       27.95     53.49 o 
  19   3   0        5.00       40.18     41.95 o 
   0   4   0      622.88      759.11     73.73 o 
   2   4   0      869.83     1042.33     87.84 o 
   4   4   0       61.77       61.90     29.23 o 
   6   4   0      541.29      618.44     50.16 o 
   8   4   0      631.00      618.31     63.34 o 
  10   4   0     1216.49     1132.68     72.44 o 
  12   4   0       19.67      -40.86     40.86 o 
  14   4   0        1.24        0.00     34.23 o 
  16   4   0        4.54      -48.46     48.46 o 
  18   4   0       50.27       -1.76     50.00 o 
   1   5   0      153.22      164.75     49.46 o 
   3   5   0      281.96      301.71     47.58 o 
   5   5   0      121.33      184.76     42.64 o 
   7   5   0      177.61      207.43     39.65 o 
   9   5   0      169.12      266.15     70.75 o 
  11   5   0        3.07      -38.24     38.24 o 
  13   5   0      232.92      302.91     53.10 o 
  15   5   0        4.99       78.95     43.12 o 
   0   6   0     3451.50     3456.65    169.26 o 
   2   6   0       57.31      136.90     45.30 o 
   4   6   0      325.78      348.58     50.66 o 
   6   6   0       44.13      101.91     40.87 o 
   8   6   0        6.73      120.20     60.40 o 
  10   6   0       45.72      105.38     45.26 o 
  12   6   0       97.44       85.94     47.29 o 
  14   6   0        0.05       -4.86     47.08 o 
   1   7   0      258.77      397.11     80.65 o 
   3   7   0      688.40      764.50     75.09 o 
   5   7   0       87.75       18.70     46.24 o 
   7   7   0        1.41      -36.32     60.68 o 
   9   7   0       87.97      100.09     52.43 o 
   0   8   0        0.18       20.42     67.87 o 
   2   8   0        0.08      -11.12     57.36 o 
   4   8   0       28.46        1.54     58.74 o 
 -21   1   1       66.17       56.33     78.81 o 
 -19   1   1        1.83      -41.36     45.87 o 
 -17   1   1       17.54        4.91     32.59 o 
 -15   1   1      397.41      358.71     96.49 o 
 -13   1   1     1029.80     1006.46    112.02 o 
 -11   1   1      990.09     1022.29     54.95 o 
  -9   1   1     1588.27     1880.80     65.95 o 
  -7   1   1       72.04       76.75     21.49 o 
  -5   1   1    43269.52    40787.74    618.42 o 
  -3   1   1     8202.72     7923.03    131.98 o 
  -1   1   1     1135.39     1199.46     55.96 o 
   1   1   1     8905.86     9907.08    344.11 o 
   3   1   1      392.49      335.98     25.92 o 
   5   1   1     3778.64     3833.61     70.16 o 
   7   1   1      333.79      384.46     59.90 o 
   9   1   1        5.53       21.16     21.91 o 
  11   1   1      949.27     1060.42     81.75 o 
  13   1   1      395.68      305.96     51.71 o 
  15   1   1     1101.49     1084.50     76.91 o 
  17   1   1        0.99      -39.81     39.81 o 
  19   1   1       22.36       43.37     47.22 o 
 -20   2   1        0.39      -21.04     70.98 o 
 -18   2   1       61.12      127.44     30.39 o 
 -16   2   1       42.63       78.23     36.76 o 
 -14   2   1      850.12      679.57     62.35 o 
 -12   2   1     1137.44     1180.49     86.00 o 
 -10   2   1      320.20      365.14     40.32 o 
  -8   2   1     2227.63     2104.69     68.18 o 
  -6   2   1      597.28      596.80     38.05 o 
  -4   2   1     1791.78     1675.86     51.35 o 
  -2   2   1    15531.50    18117.19    338.15 o 
   0   2   1     3279.90     3811.05     67.69 o 
   2   2   1     3480.84     4080.26    153.37 o 
   4   2   1     3595.40     3801.39    154.51 o 
   6   2   1     5356.15     4851.40    150.26 o 
   8   2   1       48.46       43.78     49.78 o 
  10   2   1      153.63      260.99    103.45 o 
  12   2   1      692.65      780.83     59.21 o 
  14   2   1      684.58      541.99     60.55 o 
  16   2   1       83.88      108.61     47.17 o 
  18   2   1       35.47       66.65     37.43 o 
  20   2   1        3.53       22.09     45.50 o 
 -19   3   1      410.05      448.97     85.82 o 
 -17   3   1       19.96       52.63     52.71 o 
 -15   3   1      208.90      208.03     57.02 o 
 -13   3   1      423.67      429.92     69.79 o 
 -11   3   1      433.99      401.79     44.89 o 
  -9   3   1      772.49      689.84     55.49 o 
  -7   3   1     1940.38     1992.30     71.44 o 
  -5   3   1      749.57     1011.28    112.84 o 
  -3   3   1     2413.62     2892.39     78.13 o 
  -1   3   1     3073.95     3830.05     81.28 o 
   1   3   1       53.62       18.78     26.84 o 
   3   3   1      269.16      357.09     35.17 o 
   5   3   1     1172.74     1204.97     52.68 o 
   7   3   1      231.71      297.72     36.82 o 
   9   3   1     1752.59     1583.40     72.53 o 
  11   3   1        0.00      -29.34     34.23 o 
  13   3   1      597.99      539.91     54.08 o 
  15   3   1      235.81      241.45     51.28 o 
  17   3   1       40.87       53.21     41.11 o 
  19   3   1      154.41      202.22     51.43 o 
 -18   4   1        0.34       45.72     49.20 o 
 -16   4   1        8.49        8.50     37.16 o 
 -14   4   1      104.90       73.73     39.53 o 
 -12   4   1       29.81       39.75     38.51 o 
 -10   4   1     1759.60     1760.75    149.39 o 
  -8   4   1       25.06       72.92     38.65 o 
  -6   4   1       15.76       -2.43     27.64 o 
  -4   4   1      306.56      260.46     40.08 o 
  -2   4   1     2154.64     2465.50     78.69 o 
   0   4   1      197.59      192.49     38.10 o 
   2   4   1      294.85      374.06     74.05 o 
   4   4   1      164.39      160.31     36.54 o 
   6   4   1      300.41      270.71     40.60 o 
   8   4   1      137.11       67.91     42.41 o 
  10   4   1      357.37      321.49     50.79 o 
  12   4   1      482.42      442.78     56.26 o 
  14   4   1       11.90        6.78    123.14 o 
  16   4   1      251.23      262.13     50.95 o 
  18   4   1       10.51      -20.04     50.40 o 
 -15   5   1      122.73       57.73     54.20 o 
 -13   5   1      602.81      534.23     62.66 o 
 -11   5   1        8.70       41.78     38.65 o 
  -9   5   1       80.64      177.93     35.55 o 
  -7   5   1       55.04       97.63     50.97 o 
  -5   5   1      688.23      626.02    103.41 o 
  -3   5   1      144.72      166.46     42.55 o 
  -1   5   1      154.49      126.54     43.52 o 
   1   5   1      129.76      114.57     66.31 o 
   3   5   1        0.34      -24.09     41.89 o 
   5   5   1      931.98      892.29     64.47 o 
   7   5   1     1241.58     1157.32     75.27 o 
   9   5   1        5.08       20.22     33.59 o 
  11   5   1       17.04       -3.71     38.21 o 
  13   5   1      642.04      652.69     73.88 o 
  15   5   1       67.47      116.21     50.81 o 
 -14   6   1        0.12       68.69     66.95 o 
 -12   6   1       14.66      -50.07     50.07 o 
 -10   6   1       14.45       18.06     41.30 o 
  -8   6   1        2.46      -34.70     43.11 o 
  -6   6   1      254.04      271.25     52.68 o 
  -4   6   1      463.26      422.30     59.20 o 
  -2   6   1        0.71       -3.16     43.40 o 
   0   6   1      129.08      136.30     50.07 o 
   2   6   1       66.86       53.28     41.95 o 
   4   6   1      633.71      600.99     63.67 o 
   6   6   1      335.83      260.36     56.13 o 
   8   6   1        3.80       49.35     48.96 o 
  10   6   1       10.32       22.19     50.47 o 
  12   6   1       31.69       53.99     43.69 o 
 -11   7   1      296.08      263.05     89.85 o 
  -9   7   1        3.06      105.10     46.28 o 
  -7   7   1      269.73      321.68     59.69 o 
  -5   7   1      375.18      316.26     93.51 o 
  -3   7   1        4.75      -17.77     44.12 o 
  -1   7   1       26.32      -46.84     53.16 o 
   1   7   1        0.86       54.43     50.10 o 
   3   7   1        4.04      -42.37     82.34 o 
   5   7   1      325.85      246.92     63.21 o 
   7   7   1      164.78       89.38     64.40 o 
   9   7   1        6.43       -6.00     60.08 o 
  -4   8   1       55.22       37.61     60.11 o 
  -2   8   1        1.81       68.71    133.91 o 
   0   8   1        0.06      -54.16     54.16 o 
   2   8   1       10.04      -17.39     50.15 o 
 -20   0   2        0.90      -23.68     61.96 o 
 -18   0   2     1649.88     1834.54    100.12 o 
 -16   0   2      158.72      161.64     66.40 o 
 -14   0   2      449.55      346.56     94.02 o 
 -12   0   2        1.02      -18.78     29.17 o 
 -10   0   2      204.83      315.16     33.36 o 
  -8   0   2     9361.69     9185.66    122.18 o 
  -6   0   2     4234.65     4212.28     71.95 o 
  -4   0   2     2720.27     2131.70     43.23 o 
  -2   0   2      240.65      288.69     13.70 o 
   0   0   2    38322.77    31401.53    430.74 o 
   2   0   2     3421.28     2860.86     42.16 o 
   4   0   2     3001.52     2769.09     55.24 o 
   6   0   2       10.02       17.14     19.52 o 
   8   0   2     1603.05     1454.30     57.47 o 
  10   0   2     1042.13      977.69    103.09 o 
  12   0   2     4138.14     4278.72    116.35 o 
  14   0   2        9.23       75.89     41.72 o 
  16   0   2       26.66      -15.16     35.17 o 
  18   0   2       39.41       52.30     44.69 o 
  20   0   2      208.91      255.37     56.31 o 
 -21   1   2       47.66       41.45     62.14 o 
 -19   1   2      373.49      439.48     63.35 o 
 -17   1   2       54.18       73.46     32.88 o 
 -15   1   2      607.60      743.86     56.02 o 
 -13   1   2      538.24      445.99     51.18 o 
 -11   1   2      157.54      151.73     58.85 o 
  -9   1   2      384.69      460.44     37.36 o 
  -7   1   2      272.28      233.39     53.86 o 
  -5   1   2      298.02      363.77     27.99 o 
  -3   1   2    14022.39    12788.56    535.67 o 
  -1   1   2     8583.72     8771.62    209.88 o 
   1   1   2     2210.77     2122.46     68.33 o 
   3   1   2    12703.26    12407.78    202.33 o 
   5   1   2     1936.27     1726.29     51.35 o 
   7   1   2        1.50       27.66     18.70 o 
   9   1   2     1555.14     1649.47     64.71 o 
  11   1   2        8.81       -2.63     29.80 o 
  13   1   2      215.25      224.16     38.08 o 
  15   1   2      333.51      400.65     53.40 o 
  17   1   2      145.10      239.31     48.62 o 
  19   1   2       42.28       48.31     45.27 o 
 -20   2   2        0.72      -49.11     99.97 o 
 -18   2   2       35.16       41.37     56.42 o 
 -16   2   2      108.38      112.66     41.95 o 
 -14   2   2      177.72       97.04     43.92 o 
 -12   2   2        0.03       29.95     29.93 o 
 -10   2   2     3279.98     3249.06     92.22 o 
  -8   2   2     4498.81     4523.40     97.88 o 
  -6   2   2    11247.18    11250.79    140.73 o 
  -4   2   2     6104.24     6222.47    332.75 o 
  -2   2   2      101.27       77.73     23.49 o 
   0   2   2     1429.11     1738.27     99.24 o 
   2   2   2       56.47      105.48     24.32 o 
   4   2   2     3065.66     3016.31     81.61 o 
   6   2   2      482.26      538.36     36.82 o 
   8   2   2      158.37      158.69     30.63 o 
  10   2   2     1021.06      876.83    100.98 o 
  12   2   2        2.45       -1.47     32.10 o 
  14   2   2        6.87      -10.79     36.45 o 
  16   2   2      135.21      185.21     76.75 o 
  18   2   2        6.27        3.42     51.34 o 
 -19   3   2        2.81       68.37     44.70 o 
 -17   3   2       35.08        5.61     95.30 o 
 -15   3   2       65.16       94.38     35.90 o 
 -13   3   2       12.70      -13.06     40.21 o 
 -11   3   2       38.25       29.51     33.81 o 
  -9   3   2     2482.50     2459.20    159.14 o 
  -7   3   2      210.79      252.37     34.36 o 
  -5   3   2      211.99      213.75     32.22 o 
  -3   3   2        0.08       38.72     23.81 o 
  -1   3   2      677.33      792.06     43.96 o 
   1   3   2       74.25      115.75     52.94 o 
   3   3   2     1112.99     1253.58     54.01 o 
   5   3   2       53.14       63.00     27.53 o 
   7   3   2      706.03      694.44     53.49 o 
   9   3   2        5.78       31.34     31.34 o 
  11   3   2      126.04      139.53     63.52 o 
  13   3   2      428.06      333.46     47.44 o 
  15   3   2       86.25       72.98     39.58 o 
  17   3   2        4.41       82.18     46.35 o 
 -18   4   2       97.30       51.16     54.80 o 
 -16   4   2      197.28      255.64     57.04 o 
 -14   4   2      247.22      235.28     44.85 o 
 -12   4   2       26.59       11.65     39.93 o 
 -10   4   2      302.60      278.93     44.02 o 
  -8   4   2     1569.59     1629.55     75.58 o 
  -6   4   2      389.89      256.98     46.26 o 
  -4   4   2     1242.87     1330.79     85.18 o 
  -2   4   2        6.04       27.97     29.14 o 
   0   4   2       38.15       36.94     38.61 o 
   2   4   2     3431.17     3777.46     98.64 o 
   4   4   2       89.22      116.98     56.79 o 
   6   4   2        0.34       18.44     33.62 o 
   8   4   2     1305.23     1482.96     75.52 o 
  10   4   2      101.06       93.55     37.17 o 
  12   4   2       11.66      -15.52     36.41 o 
  14   4   2        6.25       -7.85     40.82 o 
  16   4   2        0.67       22.53     61.73 o 
 -17   5   2        2.05       21.07     59.53 o 
 -15   5   2      114.54       72.66     75.43 o 
 -13   5   2       43.33      108.22     59.21 o 
 -11   5   2       60.00       80.35     38.01 o 
  -9   5   2      438.84      346.66     56.25 o 
  -7   5   2      255.46      275.79     45.62 o 
  -5   5   2     1517.24     1520.82     84.61 o 
  -3   5   2       70.95       55.11     53.81 o 
  -1   5   2      397.69      457.38     49.51 o 
   1   5   2       76.18       79.61     40.77 o 
   3   5   2      386.92      394.94     50.10 o 
   5   5   2      114.30      144.45     64.30 o 
   7   5   2      237.12      299.39     47.21 o 
   9   5   2       54.62       -6.03     61.78 o 
  11   5   2       34.51       97.71     45.69 o 
  13   5   2        2.59        7.62     80.51 o 
  15   5   2        5.81       13.66     45.84 o 
 -14   6   2       94.11       70.85     61.32 o 
 -12   6   2        3.60       14.83     46.46 o 
 -10   6   2       30.91      -14.57     60.22 o 
  -8   6   2        0.19       42.07     51.93 o 
  -6   6   2       56.07      108.86     36.52 o 
  -4   6   2      143.44      101.48     78.95 o 
  -2   6   2        0.01      -32.65     45.38 o 
   0   6   2     2186.50     2198.21    132.30 o 
   2   6   2       41.94       72.34     49.41 o 
   4   6   2      266.42      376.81     73.36 o 
   6   6   2        0.04       39.06     44.03 o 
   8   6   2        0.35       54.01     45.48 o 
  10   6   2      237.92      282.75     98.78 o 
  12   6   2      163.45      257.15    126.81 o 
 -11   7   2        2.27       35.29     46.42 o 
  -9   7   2       14.11      -12.01     68.69 o 
  -7   7   2       35.72       46.11     50.92 o 
  -5   7   2       87.90       54.94     57.30 o 
  -3   7   2      337.59      288.66     55.73 o 
  -1   7   2      228.85      225.06     58.50 o 
   1   7   2       42.31       25.17     81.29 o 
   3   7   2      392.33      375.44     61.55 o 
   5   7   2       18.93       -5.90     55.08 o 
   7   7   2        5.08      -50.63     50.63 o 
   9   7   2       86.61       16.15     58.27 o 
  -4   8   2       80.76      112.20     58.95 o 
  -2   8   2        0.14      -57.76     77.44 o 
   0   8   2        1.16       51.06     54.30 o 
   2   8   2       28.47       20.35     53.32 o 
 -21   1   3       12.58       23.39     42.42 o 
 -19   1   3        0.08       -8.88     37.11 o 
 -17   1   3       43.53       65.08     41.86 o 
 -15   1   3      216.72      191.88     49.41 o 
 -13   1   3      885.31      823.84     59.70 o 
 -11   1   3      561.27      510.04     44.65 o 
  -9   1   3      199.00      221.73     28.95 o 
  -7   1   3     1483.60     1564.00     51.41 o 
  -5   1   3      366.17      403.81     38.70 o 
  -3   1   3       98.36      138.47     19.18 o 
  -1   1   3        8.87      -14.34     14.34 o 
   1   1   3     9713.33    10049.74    142.42 o 
   3   1   3    29860.31    28350.08    646.73 o 
   5   1   3     2259.84     2137.63     57.87 o 
   7   1   3     7451.29     7017.64    114.34 o 
   9   1   3      266.11      292.78     35.40 o 
  11   1   3        0.34      -10.93     28.78 o 
  13   1   3      136.78       60.76     40.09 o 
  15   1   3      718.00      842.41     68.42 o 
  17   1   3       11.99      -36.38     46.93 o 
  19   1   3        7.44      -31.28     74.19 o 
 -20   2   3        0.92      -44.54     46.14 o 
 -18   2   3       46.25       59.00     47.17 o 
 -16   2   3      109.39      100.46     40.98 o 
 -14   2   3      543.09      564.71     58.92 o 
 -12   2   3      205.15      198.54     50.79 o 
 -10   2   3       39.73       82.29     25.44 o 
  -8   2   3      802.84      716.48     81.33 o 
  -6   2   3     1739.47     1580.59     55.05 o 
  -4   2   3      296.48      281.15     30.47 o 
  -2   2   3      778.32      889.13     38.75 o 
   0   2   3     4648.71     5126.20     79.50 o 
   2   2   3      882.09     1023.26     41.54 o 
   4   2   3     9180.67    10294.62    150.85 o 
   6   2   3     5160.69     5058.75    101.04 o 
   8   2   3       69.24       69.95     68.88 o 
  10   2   3      518.59      444.41     45.64 o 
  12   2   3       97.46       82.00     66.82 o 
  14   2   3      585.88      634.69     70.85 o 
  16   2   3      221.37      225.00     47.24 o 
  18   2   3       11.82       43.98     39.36 o 
 -19   3   3      232.52      271.00     55.06 o 
 -17   3   3        6.77       38.37     41.34 o 
 -15   3   3      362.64      379.48     50.73 o 
 -13   3   3       61.65       39.92     32.42 o 
 -11   3   3      477.04      518.81     51.57 o 
  -9   3   3     4133.06     4089.33    323.00 o 
  -7   3   3     1087.53     1176.94     57.12 o 
  -5   3   3       50.52        6.92     26.47 o 
  -3   3   3     4513.69     4864.54    107.89 o 
  -1   3   3      729.15      780.08     43.22 o 
   1   3   3      362.69      385.38     64.85 o 
   3   3   3     7876.07     8626.81    158.32 o 
   5   3   3      797.97      907.75     50.08 o 
   7   3   3       62.56      108.27     30.57 o 
   9   3   3      573.55      533.94     67.91 o 
  11   3   3       41.56       34.98     43.69 o 
  13   3   3       60.16       89.59     33.19 o 
  15   3   3      140.99       62.58     50.15 o 
  17   3   3       40.87      105.61     42.64 o 
 -18   4   3       59.92       38.23     47.23 o 
 -16   4   3        2.35       47.53     48.74 o 
 -14   4   3       10.68        4.55     35.80 o 
 -12   4   3        5.12       -9.05     38.88 o 
 -10   4   3      115.12      141.66     45.90 o 
  -8   4   3      168.54      239.87     41.47 o 
  -6   4   3     1195.78     1263.53     68.61 o 
  -4   4   3      175.32      303.40     73.78 o 
  -2   4   3     1804.24     1958.59     72.08 o 
   0   4   3      349.21      376.77     41.84 o 
   2   4   3       62.74       68.72     32.72 o 
   4   4   3      317.50      322.37     45.63 o 
   6   4   3       12.34       30.11     36.65 o 
   8   4   3        3.96       -5.74     36.91 o 
  10   4   3       82.35       43.73     56.88 o 
  12   4   3      175.64      159.56     44.43 o 
  14   4   3        1.03        7.00     39.58 o 
  16   4   3      154.74      159.64     56.26 o 
 -17   5   3       11.68       57.50     54.11 o 
 -15   5   3        0.91       23.84     37.27 o 
 -13   5   3      118.61      101.25     51.58 o 
 -11   5   3       81.20      122.26     40.92 o 
  -9   5   3       16.19       38.13     38.64 o 
  -7   5   3        5.44       55.17     60.59 o 
  -5   5   3      750.05      858.23     63.15 o 
  -3   5   3      309.75      322.62     42.99 o 
  -1   5   3       33.54      -53.60     58.85 o 
   1   5   3        1.34      -10.26     39.19 o 
   3   5   3      223.12      248.66     53.03 o 
   5   5   3      243.69      197.80     47.51 o 
   7   5   3     2276.53     2104.82     98.97 o 
   9   5   3       34.54       40.21     55.64 o 
  11   5   3       25.08      -37.26    106.70 o 
  13   5   3       76.27      -20.22     51.18 o 
  15   5   3        5.92      -54.14     54.14 o 
 -14   6   3       49.58       -9.88     55.96 o 
 -12   6   3       68.61       27.28     52.20 o 
 -10   6   3       19.85       75.37     38.93 o 
  -8   6   3       54.79       64.33     44.30 o 
  -6   6   3      515.82      617.50     56.64 o 
  -4   6   3      413.89      431.31     61.00 o 
  -2   6   3        3.98       45.31     70.39 o 
   0   6   3      304.57      376.70     59.72 o 
   2   6   3       35.21      125.55     40.82 o 
   4   6   3      182.84      228.75     49.65 o 
   6   6   3      232.11      164.39     54.31 o 
   8   6   3        6.70      -43.59     46.64 o 
  10   6   3      146.77      207.52     53.54 o 
  12   6   3       73.72       88.51     47.66 o 
 -11   7   3      144.50      119.76     55.19 o 
  -9   7   3        9.03       -4.09     50.63 o 
  -7   7   3       56.46       90.59     65.08 o 
  -5   7   3      138.09      205.46     53.26 o 
  -3   7   3      325.09      347.74     56.33 o 
  -1   7   3       26.13       85.78     77.17 o 
   1   7   3      410.03      367.88    116.60 o 
   3   7   3        0.01      -45.66     55.17 o 
   5   7   3      227.83      238.49     58.03 o 
   7   7   3        6.01       -6.70     58.20 o 
   9   7   3       21.11       16.29     77.07 o 
  -4   8   3       32.12      -21.63     59.23 o 
  -2   8   3       16.53       -6.49     88.16 o 
   0   8   3       58.92       -0.61     67.27 o 
   2   8   3        0.62      -59.88     59.88 o 
 -20   0   4      160.50      320.81     65.40 o 
 -18   0   4     1382.63     1291.01    132.67 o 
 -16   0   4      867.39     1012.01     68.21 o 
 -14   0   4     2186.47     2128.24     89.76 o 
 -12   0   4      243.47      262.28     37.25 o 
 -10   0   4     7693.12     7817.09    129.62 o 
  -8   0   4     1399.94     1453.37     52.42 o 
  -6   0   4      231.53      254.82     28.35 o 
  -4   0   4     1182.13     1077.01     35.00 o 
  -2   0   4    26573.78    23147.30    217.62 o 
   0   0   4    14934.19    13109.62    277.25 o 
   2   0   4      628.15      604.58     31.55 o 
   4   0   4     1356.55     1255.92     42.87 o 
   6   0   4      246.67      255.89     29.14 o 
   8   0   4      281.46      252.10     32.76 o 
  10   0   4      388.00      360.30     42.36 o 
  12   0   4      686.37      565.37     53.43 o 
  14   0   4       15.32        1.13     51.52 o 
  16   0   4        6.56       20.72     37.94 o 
  18   0   4       25.44       24.42     40.90 o 
 -21   1   4       11.57      -14.36     45.70 o 
 -19   1   4      686.33      760.58     71.13 o 
 -17   1   4       22.54       28.50     52.94 o 
 -15   1   4     1062.84     1018.41    122.82 o 
 -13   1   4      122.79      147.20     40.71 o 
 -11   1   4       81.87       78.26     29.48 o 
  -9   1   4       63.11      114.54     25.31 o 
  -7   1   4     2607.43     2516.13     65.67 o 
  -5   1   4      262.23      203.88     27.11 o 
  -3   1   4      288.85      307.88     24.35 o 
  -1   1   4     1020.11      900.57     32.06 o 
   1   1   4    30249.00    28455.60    218.95 o 
   3   1   4     5822.46     5617.47     83.48 o 
   5   1   4      446.38      367.26     65.49 o 
   7   1   4      231.61      204.50     38.38 o 
   9   1   4       63.97       51.70     31.09 o 
  11   1   4        3.60      -21.39     62.33 o 
  13   1   4        0.02        0.00     33.48 o 
  15   1   4      196.49      179.35     46.01 o 
  17   1   4      180.26       88.15     50.97 o 
  19   1   4      116.81      172.65     50.78 o 
 -20   2   4       51.85       61.37     49.00 o 
 -18   2   4        6.52       10.42     38.39 o 
 -16   2   4      903.84      964.78    111.15 o 
 -14   2   4     1075.85     1110.15     70.56 o 
 -12   2   4      803.74      752.16     55.17 o 
 -10   2   4      924.39     1028.38     56.29 o 
  -8   2   4     2715.32     2856.46     79.43 o 
  -6   2   4     1835.55     2257.75     94.80 o 
  -4   2   4     5485.45     5686.73    252.38 o 
  -2   2   4     1237.35     1115.82     42.87 o 
   0   2   4      148.36      121.33     25.92 o 
   2   2   4     1797.64     1991.88     56.44 o 
   4   2   4       72.21       85.42     27.09 o 
   6   2   4     2399.12     2367.26     78.17 o 
   8   2   4      706.51      744.03     53.76 o 
  10   2   4      204.96      146.88     53.63 o 
  12   2   4      409.13      415.03     51.10 o 
  14   2   4        4.61       -4.55     38.92 o 
  16   2   4      551.07      656.03     64.69 o 
  18   2   4        1.62      -39.25     43.37 o 
 -19   3   4       19.50       46.37     41.73 o 
 -17   3   4      337.76      260.05     68.46 o 
 -15   3   4       20.09       40.95     33.73 o 
 -13   3   4      431.13      326.41     60.86 o 
 -11   3   4      568.25      664.29     52.85 o 
  -9   3   4       22.21       45.94     34.72 o 
  -7   3   4        0.69       20.42     25.72 o 
  -5   3   4       12.02       42.84     30.13 o 
  -3   3   4      622.43      536.67     40.65 o 
  -1   3   4     1094.68     1098.29     51.22 o 
   1   3   4      918.96      908.92     46.04 o 
   3   3   4      260.06      179.46     32.06 o 
   5   3   4      454.83      480.61     57.11 o 
   7   3   4        7.72       63.06     38.83 o 
   9   3   4       64.35       32.07     36.41 o 
  11   3   4       20.93      -11.24     61.32 o 
  13   3   4      377.72      390.11     54.90 o 
  15   3   4      175.50      150.10     44.90 o 
  17   3   4        7.59       35.63     40.73 o 
 -18   4   4      114.57      121.75     56.73 o 
 -16   4   4      304.61      347.61     59.17 o 
 -14   4   4       52.09       -4.63     44.48 o 
 -12   4   4       29.63       53.67     75.84 o 
 -10   4   4     1594.20     1432.84     75.64 o 
  -8   4   4      246.37      246.63     40.86 o 
  -6   4   4       88.35       85.20     36.60 o 
  -4   4   4      157.93      149.92     34.93 o 
  -2   4   4      377.28      416.70     62.60 o 
   0   4   4        8.52       13.07     62.92 o 
   2   4   4     1195.68     1144.91     61.66 o 
   4   4   4      171.08      144.21     38.53 o 
   6   4   4       84.17       91.53     43.92 o 
   8   4   4      520.40      487.12     51.14 o 
  10   4   4        0.52      -51.79     51.79 o 
  12   4   4        7.13       26.97     36.72 o 
  14   4   4       18.14       55.75    136.47 o 
  16   4   4        4.84       66.81     40.70 o 
 -17   5   4       17.69       52.27     51.98 o 
 -15   5   4       94.91       10.01     48.85 o 
 -13   5   4       11.37      -34.90    100.84 o 
 -11   5   4       12.76       -6.45     44.27 o 
  -9   5   4      381.00      359.23     79.27 o 
  -7   5   4      621.46      655.96     58.13 o 
  -5   5   4      372.05      332.29     48.43 o 
  -3   5   4      630.42      658.88     57.43 o 
  -1   5   4       80.97       87.75     39.08 o 
   1   5   4      838.08      921.96     64.41 o 
   3   5   4      736.92      658.21     59.97 o 
   5   5   4      160.81      172.73     45.05 o 
   7   5   4      272.87      273.50     52.27 o 
   9   5   4       30.31       17.86     38.57 o 
  11   5   4        5.61       23.85     45.01 o 
  13   5   4        3.33       74.58     51.47 o 
  15   5   4        5.39       28.29     48.63 o 
 -14   6   4       87.92        5.96     71.07 o 
 -12   6   4       18.88      -47.49     47.49 o 
 -10   6   4      243.06      231.88     50.42 o 
  -8   6   4      153.80      125.85     63.84 o 
  -6   6   4      393.94      264.56     64.57 o 
  -4   6   4      714.46      669.48     63.27 o 
  -2   6   4       52.06       70.57     92.46 o 
   0   6   4      208.05      233.89     49.85 o 
   2   6   4      409.79      402.69     53.01 o 
   4   6   4      106.90      194.81     39.74 o 
   6   6   4       48.61       91.81     45.56 o 
   8   6   4       23.15       63.88     77.21 o 
  10   6   4       18.07       75.65     65.03 o 
  12   6   4      147.65      123.13     52.57 o 
 -11   7   4       10.69      -31.33     94.06 o 
  -9   7   4        0.03       21.39     51.10 o 
  -7   7   4      276.33       86.08     97.91 o 
  -5   7   4      246.16      180.04     85.27 o 
  -3   7   4        0.51      -35.44     50.70 o 
  -1   7   4        3.07       30.47     42.64 o 
   1   7   4       17.81       31.61     48.72 o 
   3   7   4        0.26       70.29     43.96 o 
   5   7   4       27.31      -57.98     65.26 o 
   7   7   4      273.81      293.64     93.06 o 
   9   7   4       37.37       16.35     51.95 o 
  -2   8   4      104.78      131.23     54.52 o 
   0   8   4       43.23       60.61     57.47 o 
 -21   1   5        1.17       25.78     50.47 o 
 -19   1   5      163.85      185.32     52.37 o 
 -17   1   5      693.08      854.11     66.89 o 
 -15   1   5       50.45       47.31     38.87 o 
 -13   1   5        1.88      -31.63     33.64 o 
 -11   1   5       57.86      134.51     24.06 o 
  -9   1   5     1025.85     1010.86     48.08 o 
  -7   1   5     1033.39     1179.45     81.65 o 
  -5   1   5      473.05      502.45     30.40 o 
  -3   1   5     5565.69     5276.12     92.28 o 
  -1   1   5      741.83      687.30     31.31 o 
   1   1   5    16680.52    15704.93    291.90 o 
   3   1   5      939.11      872.76     40.09 o 
   5   1   5      559.37      626.03     49.18 o 
   7   1   5     2085.28     2001.62     67.87 o 
   9   1   5      160.18      186.47     40.35 o 
  11   1   5      139.52      176.62     38.78 o 
  13   1   5       28.54      -13.37     42.10 o 
  15   1   5      207.96      287.92     90.13 o 
  17   1   5       12.26      -30.70     43.69 o 
  19   1   5        0.36       26.46     52.21 o 
 -20   2   5       60.04       33.57     48.04 o 
 -18   2   5       40.07        7.39     55.14 o 
 -16   2   5        2.01      -11.50     36.35 o 
 -14   2   5      290.89      314.27     48.23 o 
 -12   2   5      419.10      451.71     48.77 o 
 -10   2   5       56.62       44.31     29.54 o 
  -8   2   5      204.21      217.20     29.66 o 
  -6   2   5      103.99       57.55     25.79 o 
  -4   2   5     6149.17     6024.72    100.06 o 
  -2   2   5        8.68       10.41     22.21 o 
   0   2   5        2.54       -0.81     19.01 o 
   2   2   5       57.10       88.87     24.96 o 
   4   2   5     2845.75     3168.82     97.91 o 
   6   2   5     3264.75     3291.13     87.14 o 
   8   2   5        1.57       23.80     26.45 o 
  10   2   5      152.66      146.23     41.90 o 
  12   2   5        3.54       31.13     55.64 o 
  14   2   5      318.09      190.73     53.68 o 
  16   2   5       98.98       23.49     46.74 o 
  18   2   5        0.38       93.67     38.81 o 
 -19   3   5        0.34      -38.22     45.17 o 
 -17   3   5        3.57       62.51     59.40 o 
 -15   3   5     1561.95     1618.39     90.52 o 
 -13   3   5       32.94      -39.10     39.10 o 
 -11   3   5      208.68      230.36     81.84 o 
  -9   3   5      989.93      918.07     60.30 o 
  -7   3   5     1208.32     1300.51     63.10 o 
  -5   3   5      446.90      690.98     63.11 o 
  -3   3   5     4141.79     4310.99     94.56 o 
  -1   3   5     4599.20     4968.57     97.96 o 
   1   3   5     2623.11     2829.13     77.05 o 
   3   3   5     5880.99     6166.07    115.79 o 
   5   3   5      218.65      202.13     46.85 o 
   7   3   5      121.10      154.04     36.17 o 
   9   3   5       74.84      124.75     38.92 o 
  11   3   5      207.83      167.31     38.66 o 
  13   3   5       69.75       78.09     40.01 o 
  15   3   5        7.95       12.97     43.70 o 
  17   3   5       31.57       67.54     65.08 o 
 -18   4   5       11.92       43.00     43.13 o 
 -16   4   5      162.86       91.63     46.05 o 
 -14   4   5       20.14       56.26     34.94 o 
 -12   4   5     1378.50     1400.74    102.44 o 
 -10   4   5        0.01       72.48     77.17 o 
  -8   4   5        1.67       10.94     32.41 o 
  -6   4   5     2175.52     2310.34    101.12 o 
  -4   4   5      890.24      962.15     61.06 o 
  -2   4   5     2439.58     2796.37     89.76 o 
   0   4   5       62.96       68.19     29.31 o 
   2   4   5       99.33      184.45     41.12 o 
   4   4   5        3.12      -35.71     35.71 o 
   6   4   5      708.60      772.29     62.62 o 
   8   4   5        0.47      -16.98     41.22 o 
  10   4   5      146.86      139.86     42.19 o 
  12   4   5        4.41        0.00     34.03 o 
  14   4   5       16.68      -52.97     52.97 o 
  16   4   5        0.00      -50.97     50.97 o 
 -17   5   5        2.17       -7.72     77.81 o 
 -15   5   5       24.67       53.32     40.34 o 
 -13   5   5       42.13       47.69     42.13 o 
 -11   5   5      509.09      388.11     54.92 o 
  -9   5   5      821.73      644.37    119.66 o 
  -7   5   5      486.83      379.34     54.53 o 
  -5   5   5       15.60       73.50     39.49 o 
  -3   5   5      349.71      418.89     67.41 o 
  -1   5   5        0.00       60.99     35.62 o 
   1   5   5        4.40      121.81     33.87 o 
   3   5   5      560.38      648.26     59.99 o 
   5   5   5        3.78        2.94     37.01 o 
   7   5   5      960.12      823.47     69.01 o 
   9   5   5      229.39      265.81     51.72 o 
  11   5   5        0.02      -35.60     38.79 o 
  13   5   5        0.50        0.76     46.80 o 
 -14   6   5       79.41       86.44     55.36 o 
 -12   6   5       75.68       45.75     41.55 o 
 -10   6   5       46.65      140.23     39.76 o 
  -8   6   5      579.74      379.25     64.32 o 
  -6   6   5      355.99      352.90     56.86 o 
  -4   6   5      794.09      666.33     63.96 o 
  -2   6   5      332.84      310.83     54.71 o 
   0   6   5       44.30       38.10     47.12 o 
   2   6   5        0.60       26.88     42.56 o 
   4   6   5       44.42       73.48     44.53 o 
   6   6   5      320.66      315.73     53.08 o 
   8   6   5        2.07       19.72     43.92 o 
  10   6   5       58.25      109.55     44.88 o 
  12   6   5       20.91       51.52     54.94 o 
 -11   7   5       18.91      -54.33     54.33 o 
  -9   7   5       32.43       32.65     44.38 o 
  -7   7   5        1.46        2.32     70.34 o 
  -5   7   5      146.61      130.77     63.11 o 
  -3   7   5      423.47      492.88     66.91 o 
  -1   7   5       70.55       79.01     49.31 o 
   1   7   5      330.18      373.15     67.87 o 
   3   7   5        0.01       66.81     49.27 o 
   5   7   5       15.39      114.07     66.40 o 
   7   7   5       75.30      -13.13     56.18 o 
  -2   8   5       10.07      -21.07     76.02 o 
 -20   0   6       41.46       88.66     39.37 o 
 -18   0   6      226.95       44.56     59.99 o 
 -16   0   6      663.35      591.73     59.57 o 
 -14   0   6     2592.15     2735.87    130.75 o 
 -12   0   6       44.75       29.05     34.12 o 
 -10   0   6     4140.96     4239.42    145.31 o 
  -8   0   6     6022.05     6175.62    105.27 o 
  -6   0   6       14.64      -20.63     20.63 o 
  -4   0   6     8582.23     7819.80    152.00 o 
  -2   0   6     4250.38     3771.36     64.91 o 
   0   0   6     1661.98     1542.10     44.62 o 
   2   0   6     1298.48     1231.76     42.20 o 
   4   0   6       13.61       16.28     20.20 o 
   6   0   6     5158.48     4982.41    100.15 o 
   8   0   6        0.20       17.09     26.55 o 
  10   0   6      802.51      812.60     57.60 o 
  12   0   6      452.86      428.22     49.82 o 
  14   0   6       29.59       89.59     36.28 o 
  16   0   6      254.51      286.37     54.81 o 
  18   0   6       59.21      104.17     47.91 o 
 -21   1   6       28.70       10.08     49.36 o 
 -19   1   6       37.71       22.56     38.05 o 
 -17   1   6       99.06      169.48     56.56 o 
 -15   1   6      672.90      664.61     53.33 o 
 -13   1   6      145.27      146.97     43.60 o 
 -11   1   6     1331.87     1470.69     64.05 o 
  -9   1   6       24.11      -22.60     22.60 o 
  -7   1   6     7209.39     7483.18    140.18 o 
  -5   1   6      135.94      106.00     23.86 o 
  -3   1   6       13.15        4.11     20.10 o 
  -1   1   6      789.56      788.63     35.23 o 
   1   1   6     9644.79     9196.15    297.12 o 
   3   1   6       18.98       62.23     23.31 o 
   5   1   6        3.04       24.27     20.37 o 
   7   1   6     1443.32     1452.98     62.60 o 
   9   1   6      256.31      276.42     57.70 o 
  11   1   6        3.15       27.04     35.67 o 
  13   1   6      316.48      347.62     47.87 o 
  15   1   6      104.12      117.80     81.20 o 
  17   1   6       14.68      -14.50     56.33 o 
 -20   2   6        2.52       85.40     63.15 o 
 -18   2   6        4.58       46.38     34.16 o 
 -16   2   6      283.01      505.06     52.72 o 
 -14   2   6      247.75      200.39     69.75 o 
 -12   2   6      413.02      530.89     87.33 o 
 -10   2   6      375.68      527.80     64.16 o 
  -8   2   6      582.51      705.88     50.42 o 
  -6   2   6      396.37      356.84     43.09 o 
  -4   2   6       36.07       39.05     25.87 o 
  -2   2   6    10198.99    11110.54    162.35 o 
   0   2   6     1939.53     1720.02     54.85 o 
   2   2   6      200.44      179.85     35.22 o 
   4   2   6     1424.86     1521.29     59.60 o 
   6   2   6      554.84      559.59     42.66 o 
   8   2   6      931.65      980.33     59.99 o 
  10   2   6      394.55      360.44     49.95 o 
  12   2   6      267.96      300.47     46.74 o 
  14   2   6       29.28       14.57     38.84 o 
  16   2   6      179.44      280.90    140.82 o 
  18   2   6        0.20      -42.76     47.81 o 
 -19   3   6       62.24      108.22     50.99 o 
 -17   3   6       67.79      144.75     45.96 o 
 -15   3   6      277.07      237.50     48.57 o 
 -13   3   6       12.01      -22.46     51.93 o 
 -11   3   6      650.97      613.96     53.00 o 
  -9   3   6       46.75      -48.44     57.34 o 
  -7   3   6      118.51      133.24     34.67 o 
  -5   3   6      239.93      283.73     47.90 o 
  -3   3   6        6.00       24.64     25.87 o 
  -1   3   6       50.70      122.48     29.59 o 
   1   3   6      976.83      862.41     50.06 o 
   3   3   6     1112.48     1189.91     57.48 o 
   5   3   6      422.51      447.94     40.91 o 
   7   3   6        0.29       -1.49     45.25 o 
   9   3   6       93.45       75.15    100.29 o 
  11   3   6       29.15       78.08     34.85 o 
  13   3   6        6.80       -1.45     59.63 o 
  15   3   6      177.88      153.34     48.11 o 
  17   3   6        4.75       54.05     44.05 o 
 -18   4   6       87.47      167.51     79.36 o 
 -16   4   6      235.72      131.89     50.57 o 
 -14   4   6      148.37       93.78     49.67 o 
 -12   4   6      328.15      268.97     55.08 o 
 -10   4   6      119.34      119.08     43.18 o 
  -8   4   6      471.90      483.06     62.88 o 
  -6   4   6      198.40      170.35     39.67 o 
  -4   4   6      673.31      688.38    119.53 o 
  -2   4   6       53.76       64.70     38.33 o 
   0   4   6      525.30      599.49     49.06 o 
   2   4   6      326.91      412.28     44.79 o 
   4   4   6      199.18      286.35     86.51 o 
   6   4   6      625.23      642.88     82.75 o 
   8   4   6      762.45      744.85     68.74 o 
  10   4   6      210.65      322.92     91.91 o 
  12   4   6        0.14       -4.29     39.08 o 
  14   4   6        0.01      -32.31     40.52 o 
  16   4   6        0.03        7.87     42.15 o 
 -17   5   6        1.91       25.49     44.90 o 
 -15   5   6      110.48      254.98     49.11 o 
 -13   5   6      236.64      269.33    105.19 o 
 -11   5   6        1.31       18.78     40.83 o 
  -9   5   6        6.35       -8.42     42.72 o 
  -7   5   6       80.67       71.36     82.02 o 
  -5   5   6        5.81      -28.42     46.62 o 
  -3   5   6        3.91       24.13     35.65 o 
  -1   5   6      375.36      362.77     52.26 o 
   1   5   6     1135.35     1130.32    136.97 o 
   3   5   6      692.48      773.17     86.14 o 
   5   5   6      105.45       23.74     42.52 o 
   7   5   6      284.17      291.48     88.16 o 
   9   5   6       11.88       -0.31     41.85 o 
  11   5   6      136.07       53.91     48.59 o 
  13   5   6        2.43      -22.52     64.02 o 
 -14   6   6       82.05       53.65     81.52 o 
 -12   6   6      195.08      121.37     55.37 o 
 -10   6   6        9.90       31.53     39.38 o 
  -8   6   6        5.50       -8.43     42.96 o 
  -6   6   6        0.90      -27.45     46.24 o 
  -4   6   6      664.49      622.01     70.39 o 
  -2   6   6      169.40      261.30     51.75 o 
   0   6   6       21.25       40.78     43.31 o 
   2   6   6      183.79      255.20     55.04 o 
   4   6   6      216.54       77.45     53.21 o 
   6   6   6       74.65       16.90     47.86 o 
   8   6   6       31.65      113.08     38.55 o 
  10   6   6       34.36       11.90     48.82 o 
 -11   7   6       11.43       22.07     46.73 o 
  -9   7   6        0.34       26.76     64.57 o 
  -7   7   6       77.38       14.66     54.87 o 
  -5   7   6       65.79       41.24     53.11 o 
  -3   7   6      143.09      159.66     51.34 o 
  -1   7   6        7.17       -3.25     54.39 o 
   1   7   6      341.88      301.59     65.11 o 
   3   7   6       47.94       59.23     55.73 o 
   5   7   6       22.31      -29.62    106.47 o 
   7   7   6      232.09       99.96     68.30 o 
 -21   1   7       71.21      -36.11     53.50 o 
 -19   1   7      132.75       81.80     53.34 o 
 -17   1   7      248.70      282.20     60.31 o 
 -15   1   7       45.69       74.88     55.14 o 
 -13   1   7        1.66      -14.62     30.41 o 
 -11   1   7      491.52      524.13     45.45 o 
  -9   1   7      247.10      160.47     32.88 o 
  -7   1   7    10700.95    10284.43    412.25 o 
  -5   1   7        9.78        2.17     18.75 o 
  -3   1   7     1791.67     1761.80     95.58 o 
  -1   1   7      531.41      633.85     59.58 o 
   1   1   7     5808.50     5749.51     93.90 o 
   3   1   7       70.81       64.81     23.25 o 
   5   1   7       37.96       43.47     25.73 o 
   7   1   7      626.70      655.86     48.67 o 
   9   1   7       41.34       47.01     30.15 o 
  11   1   7      112.60      156.82     37.51 o 
  13   1   7       89.54      103.30     62.01 o 
  15   1   7       47.77      128.88     41.95 o 
  17   1   7       53.43       57.86     47.57 o 
 -20   2   7      233.57      222.63     52.35 o 
 -18   2   7       24.09       21.80     42.53 o 
 -16   2   7      202.63      202.05     49.05 o 
 -14   2   7      419.05      357.53     50.90 o 
 -12   2   7     1669.35     1598.60     77.90 o 
 -10   2   7       25.29       54.49     27.71 o 
  -8   2   7        1.07      -10.10     26.11 o 
  -6   2   7       68.42       91.54     27.98 o 
  -4   2   7       25.35        4.60     22.93 o 
  -2   2   7      475.08      524.60     46.25 o 
   0   2   7        0.05        3.21     21.84 o 
   2   2   7      249.00      237.15     28.65 o 
   4   2   7     3107.14     3014.91     83.09 o 
   6   2   7     1999.80     1843.13     75.28 o 
   8   2   7        4.28      -34.66     34.66 o 
  10   2   7        0.99        8.22     40.03 o 
  12   2   7        2.54      -35.90     37.35 o 
  14   2   7      249.49      357.90     48.73 o 
  16   2   7       70.20       65.90     47.93 o 
 -19   3   7       53.80       21.94     62.97 o 
 -17   3   7      297.11      328.81     55.08 o 
 -15   3   7      878.60     1018.18     80.88 o 
 -13   3   7     1783.82     1773.54     82.60 o 
 -11   3   7      267.22      243.00     43.00 o 
  -9   3   7      123.95      125.29     35.44 o 
  -7   3   7      619.98      719.84     45.62 o 
  -5   3   7      167.91      218.60     85.78 o 
  -3   3   7     1626.83     1793.98     73.78 o 
  -1   3   7     3392.73     3335.54    104.41 o 
   1   3   7     1108.40     1338.40     60.56 o 
   3   3   7     2714.86     2719.29     86.33 o 
   5   3   7      358.56      312.12     40.03 o 
   7   3   7        1.30       57.55     32.02 o 
   9   3   7       28.54       10.54     38.15 o 
  11   3   7       77.78       77.92     38.05 o 
  13   3   7       54.16       77.11     57.84 o 
  15   3   7        1.77      -69.46     70.48 o 
 -18   4   7        0.05       58.76     39.75 o 
 -16   4   7      495.93      426.87     58.96 o 
 -14   4   7       47.73      -41.92     41.96 o 
 -12   4   7     1338.19     1265.58     85.22 o 
 -10   4   7      651.12      585.76     59.97 o 
  -8   4   7      236.09      275.80     42.25 o 
  -6   4   7        5.57       -9.74     32.70 o 
  -4   4   7      284.91      263.68     39.38 o 
  -2   4   7      390.01      320.79     51.11 o 
   0   4   7      968.05     1030.67     60.52 o 
   2   4   7      288.54      299.04     45.98 o 
   4   4   7       17.97      -12.58     36.45 o 
   6   4   7      541.97      493.72     55.23 o 
   8   4   7      267.86      193.29     64.98 o 
  10   4   7        0.52       65.22     30.07 o 
  12   4   7        0.44       -3.70     34.30 o 
  14   4   7       63.84       81.70     46.95 o 
 -17   5   7       44.13      154.99     50.68 o 
 -15   5   7        1.14       62.02     56.28 o 
 -13   5   7       83.09      136.95     41.59 o 
 -11   5   7       55.17       41.73     38.79 o 
  -9   5   7     1868.97     1832.90     93.78 o 
  -7   5   7      304.85      234.31     54.17 o 
  -5   5   7        0.05      -15.98     37.53 o 
  -3   5   7     1032.78      968.61     73.96 o 
  -1   5   7       10.97       59.32     40.12 o 
   1   5   7      231.37      310.16     91.41 o 
   3   5   7      173.55      261.04     46.24 o 
   5   5   7       48.33       51.39     37.81 o 
   7   5   7        0.00       16.34     36.45 o 
   9   5   7       52.31       -2.54     45.75 o 
  11   5   7        3.18       27.41     43.45 o 
  13   5   7       68.20       24.63     47.77 o 
 -14   6   7       31.97        1.87     56.24 o 
 -12   6   7       89.32      130.12     47.52 o 
 -10   6   7      152.70      135.83     59.00 o 
  -8   6   7      309.10      307.23     56.37 o 
  -6   6   7        4.28      -38.37     48.29 o 
  -4   6   7      156.14      102.80     76.11 o 
  -2   6   7      408.99      410.79     58.21 o 
   0   6   7       84.22       50.07     60.68 o 
   2   6   7       50.06      -15.46     47.08 o 
   4   6   7      276.41      284.79     49.93 o 
   6   6   7        7.26        1.66     44.34 o 
   8   6   7        2.32      -50.47     50.47 o 
  10   6   7       49.34       33.25     60.08 o 
  -9   7   7        6.44      -43.08    150.21 o 
  -7   7   7       33.76       32.83    110.23 o 
  -5   7   7       23.91      -23.68     51.26 o 
  -3   7   7       95.79       45.26     82.02 o 
  -1   7   7        3.19       19.35     54.04 o 
   1   7   7       80.08       53.02     59.95 o 
   3   7   7        1.12      -47.47     47.47 o 
   5   7   7       12.21      -61.37     61.37 o 
   7   7   7      148.88       85.00     64.72 o 
 -20   0   8        4.62      -47.12     65.03 o 
 -18   0   8      139.48      178.33     72.54 o 
 -16   0   8       87.45       46.81     34.60 o 
 -14   0   8      456.09      458.67     52.38 o 
 -12   0   8     1542.95     1542.27     68.77 o 
 -10   0   8      418.49      396.18     36.99 o 
  -8   0   8       11.85        5.74     38.29 o 
  -6   0   8        0.99       17.68     39.06 o 
  -4   0   8      164.48      156.99     26.96 o 
  -2   0   8     6459.50     6180.70     94.57 o 
   0   0   8     6616.53     6712.50    100.12 o 
   2   0   8       14.36        9.34     22.98 o 
   4   0   8     2455.51     2622.26     98.32 o 
   6   0   8     1128.77     1062.17    163.72 o 
   8   0   8      515.26      448.82     58.44 o 
  10   0   8      547.81      555.62     52.72 o 
  12   0   8       87.26       40.01     41.45 o 
  14   0   8        7.90       44.47     40.54 o 
  16   0   8      369.75      492.21    162.67 o 
 -21   1   8        2.06       63.12     40.20 o 
 -19   1   8        0.20      -44.23     44.75 o 
 -17   1   8      135.84      196.02     42.42 o 
 -15   1   8      355.10      283.04     48.97 o 
 -13   1   8      338.39      325.14     45.32 o 
 -11   1   8        1.37      -21.00     28.55 o 
  -9   1   8     1016.22     1216.89     56.39 o 
  -7   1   8       15.96       16.59     23.46 o 
  -5   1   8     1218.22     1197.95     50.42 o 
  -3   1   8     3119.32     2916.64     68.71 o 
  -1   1   8       39.61       31.64     20.50 o 
   1   1   8     7415.11     7563.32    113.29 o 
   3   1   8     1059.93      975.19     53.21 o 
   5   1   8      188.48      244.79     31.47 o 
   7   1   8       33.81       30.59     27.82 o 
   9   1   8      201.84      225.69     40.29 o 
  11   1   8       14.07       12.09     49.32 o 
  13   1   8      238.45      184.24    102.90 o 
  15   1   8       38.14       70.29     44.58 o 
  17   1   8       17.11        3.05    105.79 o 
 -20   2   8        1.27      -23.83     40.51 o 
 -18   2   8      116.55      221.68     68.51 o 
 -16   2   8      121.99       94.19     46.30 o 
 -14   2   8        8.69       35.72     37.04 o 
 -12   2   8      174.42      109.23     40.53 o 
 -10   2   8       86.75       44.28     58.57 o 
  -8   2   8      463.14      523.45     41.64 o 
  -6   2   8      496.92      437.69     43.19 o 
  -4   2   8      213.13      108.29     36.91 o 
  -2   2   8     4556.18     5024.66     97.89 o 
   0   2   8      547.55      601.15     38.44 o 
   2   2   8       93.19      122.93     28.88 o 
   4   2   8     3601.86     3434.37    124.01 o 
   6   2   8      188.62      181.55     39.15 o 
   8   2   8      362.65      443.96     45.67 o 
  10   2   8       18.24       -8.06     38.31 o 
  12   2   8       65.96       63.56     52.21 o 
  14   2   8        5.87       65.80     40.97 o 
  16   2   8       16.72       78.13     42.58 o 
 -19   3   8       79.65       83.47     48.75 o 
 -17   3   8      147.76      136.52     46.75 o 
 -15   3   8       60.07      162.40     36.72 o 
 -13   3   8        6.18      -39.16     39.16 o 
 -11   3   8        2.09       28.39     35.34 o 
  -9   3   8        8.44       27.53     31.13 o 
  -7   3   8      218.07      168.04     34.53 o 
  -5   3   8      394.51      382.96     43.46 o 
  -3   3   8     2471.69     2789.50    119.34 o 
  -1   3   8       45.97       31.65     27.09 o 
   1   3   8      359.19      381.98     42.49 o 
   3   3   8      397.45      373.06     42.44 o 
   5   3   8        1.72       18.33     28.88 o 
   7   3   8      276.85      311.68     56.10 o 
   9   3   8       26.90       58.49     66.68 o 
  11   3   8        6.56      -27.49     38.90 o 
  13   3   8        0.14       35.05     41.90 o 
  15   3   8       23.76       -6.44     77.85 o 
 -18   4   8       97.21       98.98     44.66 o 
 -16   4   8        1.81      -35.99     66.72 o 
 -14   4   8        8.96      -48.31     48.31 o 
 -12   4   8      158.21       86.23     45.22 o 
 -10   4   8      796.21      787.79     65.10 o 
  -8   4   8      768.71      828.51     62.11 o 
  -6   4   8       89.31      119.53     39.83 o 
  -4   4   8       70.84       94.42     68.69 o 
  -2   4   8     1115.43     1208.17     64.73 o 
   0   4   8      276.55      193.22     44.00 o 
   2   4   8      445.35      396.12     49.15 o 
   4   4   8      250.49      218.31     43.43 o 
   6   4   8      444.72      456.16     58.07 o 
   8   4   8      621.61      617.82     63.41 o 
  10   4   8       12.28       75.02     34.90 o 
  12   4   8        2.87      -30.19     45.54 o 
  14   4   8        7.83       41.97     45.75 o 
 -17   5   8        6.67       47.18    104.69 o 
 -15   5   8      279.71      238.85     71.40 o 
 -13   5   8       14.82       30.37     36.73 o 
 -11   5   8        0.46       17.02     43.41 o 
  -9   5   8      723.41      615.25     63.04 o 
  -7   5   8      246.73      160.78     47.97 o 
  -5   5   8        6.47       86.09     52.44 o 
  -3   5   8       27.96       44.24     36.13 o 
  -1   5   8      910.22      994.26     75.93 o 
   1   5   8     1247.36     1253.82     75.92 o 
   3   5   8       82.51       64.52     51.38 o 
   5   5   8       35.81        8.41     48.94 o 
   7   5   8       33.60       27.08     82.80 o 
   9   5   8        7.33       32.12     43.09 o 
  11   5   8       50.72      109.98    113.62 o 
  13   5   8       18.99      -51.44     51.44 o 
 -14   6   8       64.99      113.00     53.01 o 
 -12   6   8      299.62      127.49     63.23 o 
 -10   6   8        0.07      -54.26     54.26 o 
  -8   6   8      142.99       65.77     62.79 o 
  -6   6   8       68.82       75.55     44.24 o 
  -4   6   8      168.34      132.93     48.24 o 
  -2   6   8       76.15       64.84     43.52 o 
   0   6   8      119.65      110.96     54.68 o 
   2   6   8       14.85       58.46     96.31 o 
   4   6   8      152.68       25.57     67.09 o 
   6   6   8      132.74      106.70     56.25 o 
   8   6   8       55.84      -12.64     52.44 o 
  10   6   8      115.70      116.25     58.46 o 
  -9   7   8       30.15       50.15     54.74 o 
  -7   7   8       41.83       53.47     47.41 o 
  -5   7   8      160.93      115.13    132.07 o 
  -3   7   8      261.34      304.20    209.42 o 
  -1   7   8       63.42      144.35     42.86 o 
   1   7   8       53.01       43.11     56.60 o 
   3   7   8        3.38      -34.24     48.88 o 
   5   7   8       15.33       74.64     86.32 o 
 -21   1   9       73.02       77.28     52.30 o 
 -19   1   9        0.06       71.51    106.11 o 
 -17   1   9      215.69      275.49     53.76 o 
 -15   1   9      187.86      213.41     39.71 o 
 -13   1   9      149.92      149.27     54.73 o 
 -11   1   9      273.57      317.12     40.65 o 
  -9   1   9      139.79       83.94     29.11 o 
  -7   1   9     4904.93     4901.26    137.84 o 
  -5   1   9      174.15       86.71     26.49 o 
  -3   1   9       18.06       38.90     21.88 o 
  -1   1   9     1480.31     1593.76     96.35 o 
   1   1   9     1042.43      952.47     95.35 o 
   3   1   9      806.16      731.01     45.13 o 
   5   1   9      365.51      324.57     39.49 o 
   7   1   9       11.28       20.70     27.24 o 
   9   1   9       22.53       77.71     33.82 o 
  11   1   9       24.33        4.58     34.86 o 
  13   1   9      290.56      375.16     52.01 o 
  15   1   9       18.26       50.84     45.80 o 
  17   1   9       62.22      -14.57     46.85 o 
 -20   2   9       47.13       83.35     39.53 o 
 -18   2   9       42.56        4.71     46.52 o 
 -16   2   9       40.20       74.32     31.20 o 
 -14   2   9      687.74      661.55     58.16 o 
 -12   2   9      612.30      566.68     56.51 o 
 -10   2   9       82.84      112.20     70.53 o 
  -8   2   9       14.92       40.55     23.82 o 
  -6   2   9       32.19       44.35     24.05 o 
  -4   2   9      217.55      264.59     30.74 o 
  -2   2   9      129.09      112.08     35.35 o 
   0   2   9       75.20       32.73     27.67 o 
   2   2   9      317.07      270.58     51.79 o 
   4   2   9     1712.86     1667.13     72.60 o 
   6   2   9       45.35      100.54     36.50 o 
   8   2   9      165.89      164.19     39.57 o 
  10   2   9      284.91      214.99     49.76 o 
  12   2   9       51.29       54.14     40.62 o 
  14   2   9       55.97       17.02     44.47 o 
  16   2   9       31.76       25.73     55.73 o 
 -19   3   9       19.13       11.80     47.44 o 
 -17   3   9      173.41      175.79     50.11 o 
 -15   3   9      432.58      392.31     55.03 o 
 -13   3   9      895.77      837.95     67.55 o 
 -11   3   9       19.44       12.44     36.73 o 
  -9   3   9       23.71        1.29     37.96 o 
  -7   3   9     1122.85     1191.53     63.95 o 
  -5   3   9      114.00      143.57     35.60 o 
  -3   3   9      266.21      293.79     42.91 o 
  -1   3   9      556.31      598.71     42.56 o 
   1   3   9        8.44        4.75     51.75 o 
   3   3   9       96.79      124.21     34.17 o 
   5   3   9     1456.14     1513.64    125.39 o 
   7   3   9      354.13      396.20     56.05 o 
   9   3   9       13.98      -13.80     32.42 o 
  11   3   9      107.45       84.46     51.34 o 
  13   3   9       28.97       81.41     53.67 o 
  15   3   9        0.90      -10.71     42.17 o 
 -18   4   9        1.98       16.26     43.23 o 
 -16   4   9      334.94      301.56     60.38 o 
 -14   4   9        0.46      -25.69     43.40 o 
 -12   4   9      167.18      134.50     76.07 o 
 -10   4   9      501.37      443.75     59.11 o 
  -8   4   9      675.76      777.30     90.22 o 
  -6   4   9      182.69      170.07     45.24 o 
  -4   4   9       26.97       24.81     34.67 o 
  -2   4   9      107.52      125.95     89.94 o 
   0   4   9      820.12      803.88     58.87 o 
   2   4   9       11.39       17.40     38.28 o 
   4   4   9      966.24      985.25     66.86 o 
   6   4   9       21.45       33.63     37.66 o 
   8   4   9      843.80      900.92     72.17 o 
  10   4   9       21.68       80.01     78.68 o 
  12   4   9        6.28       80.67     55.37 o 
  14   4   9        1.34      -26.00     47.41 o 
 -17   5   9        7.21       94.71     60.45 o 
 -15   5   9      107.24      256.92     50.60 o 
 -13   5   9       94.07       37.56     61.14 o 
 -11   5   9        5.92       97.47     32.22 o 
  -9   5   9      404.83      401.20     58.75 o 
  -7   5   9      509.48      477.53     58.07 o 
  -5   5   9      687.28      637.50     62.47 o 
  -3   5   9      527.39      538.22     57.13 o 
  -1   5   9      166.23      124.77     45.62 o 
   1   5   9      524.60      479.09     65.41 o 
   3   5   9      891.31      924.62     71.73 o 
   5   5   9        6.91       11.68     40.61 o 
   7   5   9       50.43      106.62     44.10 o 
   9   5   9        0.89       37.26     44.65 o 
  11   5   9       68.76       58.42     49.51 o 
 -14   6   9      135.80      108.71     50.18 o 
 -12   6   9       16.23        3.33     72.45 o 
 -10   6   9      111.28       85.59     58.89 o 
  -8   6   9      108.08      131.82     46.66 o 
  -6   6   9       15.20       48.14     73.91 o 
  -4   6   9      214.75      345.82     47.88 o 
  -2   6   9       12.81       23.30     47.58 o 
   0   6   9       52.52      103.55     44.70 o 
   2   6   9       61.57       34.09     45.52 o 
   4   6   9        3.77      -54.90     56.28 o 
   6   6   9       42.16       61.91     73.46 o 
   8   6   9        0.08       10.64     54.08 o 
  -9   7   9       37.68       38.10    108.26 o 
  -7   7   9       23.92       63.93     64.21 o 
  -5   7   9       12.57       96.50     44.65 o 
  -3   7   9        6.98       21.56     42.73 o 
  -1   7   9       19.94       24.00     55.57 o 
   1   7   9        0.37      -42.99     51.02 o 
   3   7   9       91.32       56.56     53.93 o 
   5   7   9       45.77       30.45    104.28 o 
 -20   0  10       16.69       63.22     61.27 o 
 -18   0  10      278.45      203.95     51.05 o 
 -16   0  10       15.90       -3.40     26.01 o 
 -14   0  10     1191.11     1057.96     65.77 o 
 -12   0  10      265.71      250.79     40.39 o 
 -10   0  10       72.94        9.14     32.28 o 
  -8   0  10       36.70       39.39     24.64 o 
  -6   0  10      532.02      572.56     40.19 o 
  -4   0  10       73.97       27.05     24.43 o 
  -2   0  10    18128.71    18011.22    590.21 o 
   0   0  10        1.80       -3.60     24.41 o 
   2   0  10     1227.93     1319.27     57.54 o 
   4   0  10       69.04       49.44     28.53 o 
   6   0  10      324.54      358.28     40.04 o 
   8   0  10      737.96      602.20     89.99 o 
  10   0  10       53.60       38.72     60.27 o 
  12   0  10      407.81      483.22     59.31 o 
  14   0  10       45.86      -15.20     40.76 o 
  16   0  10      369.77      449.56     65.34 o 
 -21   1  10        9.34       -8.55     47.12 o 
 -19   1  10        0.26       19.77     34.26 o 
 -17   1  10      244.85      175.09     44.05 o 
 -15   1  10      747.54      789.61     67.92 o 
 -13   1  10       24.38       35.51     34.91 o 
 -11   1  10      130.92       91.83     39.07 o 
  -9   1  10     2710.33     3100.03     90.34 o 
  -7   1  10      813.65      778.39     47.20 o 
  -5   1  10      893.56      979.47     75.24 o 
  -3   1  10      323.36      358.92     34.41 o 
  -1   1  10      135.96       97.83     26.88 o 
   1   1  10      478.40      584.77     37.89 o 
   3   1  10        3.63       15.01     27.74 o 
   5   1  10      326.38      340.68     42.00 o 
   7   1  10        2.16       -0.42     27.71 o 
   9   1  10      640.07      634.79     57.19 o 
  11   1  10       42.45       18.50     39.76 o 
  13   1  10      109.20      148.73     83.67 o 
  15   1  10       69.70       13.73     47.46 o 
 -20   2  10       22.25      -42.68     50.41 o 
 -18   2  10      132.32       62.14     52.25 o 
 -16   2  10       90.96      183.66     61.14 o 
 -14   2  10       16.29      -40.01     40.01 o 
 -12   2  10        7.84      -39.84     39.84 o 
 -10   2  10     1705.77     1637.29     72.57 o 
  -8   2  10      139.98      104.18     33.02 o 
  -6   2  10     5164.55     5314.54    271.66 o 
  -4   2  10      409.41      335.32     38.03 o 
  -2   2  10      314.99      330.42     36.98 o 
   0   2  10        4.62       35.62     26.42 o 
   2   2  10     2949.28     2895.32     86.91 o 
   4   2  10      247.71      272.10     42.13 o 
   6   2  10      119.81      137.20     40.48 o 
   8   2  10      123.84      138.59     47.48 o 
  10   2  10       37.34      -43.35     97.09 o 
  12   2  10        2.38      -21.57     61.37 o 
  14   2  10        1.22       43.31     39.45 o 
  16   2  10        2.37        5.46     43.13 o 
 -19   3  10        7.54      -49.28     49.28 o 
 -17   3  10       33.82        3.88     46.10 o 
 -15   3  10       43.07        0.95     50.65 o 
 -13   3  10      118.89       69.42     47.60 o 
 -11   3  10      119.65      111.92     45.03 o 
  -9   3  10      731.12      776.75     63.66 o 
  -7   3  10       17.70       28.13     62.28 o 
  -5   3  10      173.23      151.81     36.62 o 
  -3   3  10        7.62      -13.94     42.91 o 
  -1   3  10     1279.44     1260.44     66.97 o 
   1   3  10       69.16       85.61     33.50 o 
   3   3  10       74.10       72.58     70.16 o 
   5   3  10      673.96      641.36     57.59 o 
   7   3  10       22.22       46.97     52.53 o 
   9   3  10        1.35      -34.07     34.07 o 
  11   3  10      195.35      193.99     45.72 o 
  13   3  10        3.83       38.19     44.58 o 
  15   3  10       26.53       -8.33     48.75 o 
 -18   4  10        4.14       22.74     45.55 o 
 -16   4  10       56.07      147.16     43.75 o 
 -14   4  10        0.19        7.95     35.21 o 
 -12   4  10      375.59      393.40     66.17 o 
 -10   4  10      760.80      778.38     65.85 o 
  -8   4  10      521.44      535.02     54.61 o 
  -6   4  10      144.31      126.84     44.83 o 
  -4   4  10        0.35       40.48     33.21 o 
  -2   4  10       59.85      105.11     38.40 o 
   0   4  10      817.66      774.81     61.13 o 
   2   4  10        7.16       60.44     67.18 o 
   4   4  10      125.20      106.52     45.70 o 
   6   4  10      183.60      120.32     47.32 o 
   8   4  10      250.65      275.92     52.99 o 
  10   4  10        9.42      -36.97     41.46 o 
  12   4  10       38.04       35.05     67.23 o 
 -15   5  10      151.06       83.21     42.22 o 
 -13   5  10        0.76      -42.14     45.89 o 
 -11   5  10        0.30      -45.11     45.11 o 
  -9   5  10      775.65      628.98     90.63 o 
  -7   5  10      748.10      610.18     66.19 o 
  -5   5  10        1.77      -16.29     38.33 o 
  -3   5  10      300.92      226.39     65.40 o 
  -1   5  10      238.03      211.77     50.80 o 
   1   5  10       71.13       82.43     39.38 o 
   3   5  10       29.20       95.20     48.22 o 
   5   5  10        1.47       37.02     36.45 o 
   7   5  10        5.84        0.71     44.18 o 
   9   5  10       91.10       86.85     50.23 o 
  11   5  10       14.38       32.91     53.57 o 
 -14   6  10       16.10      179.06     62.28 o 
 -12   6  10      115.03      176.60     52.36 o 
 -10   6  10        0.00       -2.65     50.60 o 
  -8   6  10      155.10      156.68     51.18 o 
  -6   6  10      422.17      423.22     59.54 o 
  -4   6  10        7.91      -31.89     48.89 o 
  -2   6  10      433.31      326.26     60.01 o 
   0   6  10      129.89      120.69     70.57 o 
   2   6  10       27.64      -46.08     46.08 o 
   4   6  10       71.58       38.44     71.67 o 
   6   6  10       67.59       36.53     56.97 o 
   8   6  10       74.55       80.41     71.21 o 
  -9   7  10      128.53      190.42     94.61 o 
  -7   7  10      178.59      227.19     58.58 o 
  -5   7  10      291.68      265.80     83.35 o 
  -3   7  10        3.59       29.69     48.95 o 
  -1   7  10       11.79       27.10     54.26 o 
   1   7  10        2.49      -35.56     53.26 o 
   3   7  10       16.90      -16.00     52.58 o 
 -21   1  11       77.92       20.16     52.76 o 
 -19   1  11       10.57      -40.94     45.29 o 
 -17   1  11      115.23      119.29     39.87 o 
 -15   1  11      132.81      215.30     38.99 o 
 -13   1  11      341.74      299.64     52.02 o 
 -11   1  11       36.43      -37.53     37.53 o 
  -9   1  11      124.49      110.30     57.38 o 
  -7   1  11     2268.18     2304.09     77.45 o 
  -5   1  11      385.84      322.59     33.48 o 
  -3   1  11      693.12      724.79     47.76 o 
  -1   1  11     2005.07     2032.60     68.49 o 
   1   1  11       57.75       35.39     21.24 o 
   3   1  11       12.64       37.25     29.47 o 
   5   1  11       14.01       18.47     26.15 o 
   7   1  11      595.71      689.41     80.05 o 
   9   1  11       31.16       19.97     41.18 o 
  11   1  11      121.56      128.87     46.21 o 
  13   1  11      307.33      251.08     61.50 o 
  15   1  11        1.00       -9.27     99.79 o 
 -20   2  11        3.63        5.85     40.37 o 
 -18   2  11       13.98      -38.34     38.81 o 
 -16   2  11      119.36      132.66     43.41 o 
 -14   2  11      928.11      795.61    102.77 o 
 -12   2  11      536.66      664.42     55.63 o 
 -10   2  11        1.27       30.47     31.28 o 
  -8   2  11       77.64       -9.64     54.54 o 
  -6   2  11      641.26      821.20     99.74 o 
  -4   2  11      703.26      637.08     47.42 o 
  -2   2  11      374.90      367.79     38.22 o 
   0   2  11      119.16       61.88     36.20 o 
   2   2  11      226.83      242.92     37.53 o 
   4   2  11     3835.85     3513.12    105.77 o 
   6   2  11      426.07      603.88     55.76 o 
   8   2  11      504.75      489.13     57.03 o 
  10   2  11        7.80       33.89     31.57 o 
  12   2  11       97.52       81.34     43.23 o 
  14   2  11        1.54      -43.16     43.16 o 
 -19   3  11        4.67       51.14     41.54 o 
 -17   3  11       38.25      116.63     41.25 o 
 -15   3  11      657.29      625.73     67.67 o 
 -13   3  11       79.24       76.51     49.73 o 
 -11   3  11     1886.46     1800.32     85.13 o 
  -9   3  11       29.93       13.59     36.11 o 
  -7   3  11        0.04       -0.21     30.49 o 
  -5   3  11       21.04       45.19     30.51 o 
  -3   3  11      286.14      311.75     42.72 o 
  -1   3  11       26.01       32.57     33.43 o 
   1   3  11      236.81      163.00     37.14 o 
   3   3  11      328.83      401.87     68.88 o 
   5   3  11     1607.90     1483.03     84.08 o 
   7   3  11     2678.57     2544.13    235.85 o 
   9   3  11       28.84       22.72     73.55 o 
  11   3  11      174.24      181.63     52.83 o 
  13   3  11        7.22        9.71     38.28 o 
 -18   4  11       19.42       57.13     49.74 o 
 -16   4  11       72.99      115.75     49.56 o 
 -14   4  11      132.79      258.74     43.62 o 
 -12   4  11      116.91      125.58     46.14 o 
 -10   4  11       72.86       24.85     36.79 o 
  -8   4  11        0.01       22.54     39.16 o 
  -6   4  11        1.80       18.65     31.46 o 
  -4   4  11       44.32       64.48     57.24 o 
  -2   4  11      284.42      262.31     46.86 o 
   0   4  11      162.46      210.71     52.12 o 
   2   4  11      306.12      333.62     51.66 o 
   4   4  11     1694.75     1678.48     89.76 o 
   6   4  11       86.67       86.33     70.85 o 
   8   4  11      298.07      164.28     56.90 o 
  10   4  11       82.36      111.91     54.18 o 
  12   4  11        0.87      -36.73     42.95 o 
 -15   5  11       58.98      -14.30     58.34 o 
 -13   5  11       28.20      -11.45     67.91 o 
 -11   5  11        3.28       12.75     42.93 o 
  -9   5  11       10.31       27.63     45.26 o 
  -7   5  11        7.56      -26.26     43.68 o 
  -5   5  11      610.74      598.33    125.71 o 
  -3   5  11       13.28       18.72     40.64 o 
  -1   5  11       16.16        8.62     79.09 o 
   1   5  11      116.43      161.97     45.52 o 
   3   5  11       21.79       23.56     73.59 o 
   5   5  11       66.12       72.37     43.85 o 
   7   5  11       12.63       -9.64     45.60 o 
   9   5  11        0.48       -7.50     57.84 o 
  11   5  11        0.32      -52.66     78.22 o 
 -12   6  11      165.07      116.58     95.12 o 
 -10   6  11        2.17      -18.71     61.14 o 
  -8   6  11       91.29       58.79     53.93 o 
  -6   6  11      206.51      252.33     55.28 o 
  -4   6  11       34.89        4.23     44.36 o 
  -2   6  11       30.13       59.54     89.07 o 
   0   6  11       83.61       38.70     64.53 o 
   2   6  11       84.07      109.86    106.47 o 
   4   6  11       44.85        6.02     47.58 o 
   6   6  11        0.11      -33.85    103.31 o 
   8   6  11       79.93       85.11     52.50 o 
  -7   7  11       59.41      -57.29     82.62 o 
  -5   7  11       27.22       63.02     45.58 o 
  -3   7  11       37.91       34.46     53.58 o 
  -1   7  11       28.85       29.62     56.36 o 
   1   7  11        0.02       25.79     49.88 o 
 -20   0  12       82.44      103.21     50.72 o 
 -18   0  12      116.37      141.96     46.89 o 
 -16   0  12      350.55      366.79     54.00 o 
 -14   0  12      832.85      875.30     95.85 o 
 -12   0  12      306.72      241.08     67.14 o 
 -10   0  12      325.69      257.14     72.72 o 
  -8   0  12      440.66      463.65     53.99 o 
  -6   0  12      220.86      243.17     34.72 o 
  -4   0  12       69.86       35.81     27.07 o 
  -2   0  12      589.93      616.50     46.50 o 
   0   0  12      203.25      156.41     33.21 o 
   2   0  12     2466.54     2621.38     85.16 o 
   4   0  12       20.33      -33.76     34.76 o 
   6   0  12       17.46        2.68     34.86 o 
   8   0  12     1274.48     1406.75     78.94 o 
  10   0  12      147.77      181.00     45.11 o 
  12   0  12        4.28       47.35     64.07 o 
  14   0  12       90.70       18.96     46.80 o 
 -21   1  12       12.00        3.41     57.20 o 
 -19   1  12       61.71       37.54     40.25 o 
 -17   1  12       22.66        4.79     34.41 o 
 -15   1  12      739.03      624.78     66.10 o 
 -13   1  12        0.52        0.10     37.20 o 
 -11   1  12       17.54       -0.77     32.94 o 
  -9   1  12     1143.23     1043.37     66.45 o 
  -7   1  12       30.99       88.16     29.68 o 
  -5   1  12       50.87       78.09     27.29 o 
  -3   1  12      226.18      278.83     36.95 o 
  -1   1  12      969.89      845.35     56.65 o 
   1   1  12       26.06       37.79     27.62 o 
   3   1  12       38.67       94.34     48.18 o 
   5   1  12       10.38      -27.74     33.68 o 
   7   1  12        0.06       -0.22     33.78 o 
   9   1  12       19.60       61.13     30.16 o 
  11   1  12       27.45       79.10     37.17 o 
  13   1  12       69.40      154.92     78.36 o 
  15   1  12        3.02       55.66     42.91 o 
 -20   2  12        1.61       72.89     37.36 o 
 -18   2  12       11.27      -31.23     42.12 o 
 -16   2  12      160.30      252.57     46.41 o 
 -14   2  12       61.96       61.63     38.65 o 
 -12   2  12        1.94      -31.74     39.13 o 
 -10   2  12     1132.83     1229.66     78.86 o 
  -8   2  12      168.58      232.70     37.13 o 
  -6   2  12     3947.64     3892.05    173.38 o 
  -4   2  12       41.14       24.57     37.96 o 
  -2   2  12      491.30      564.90     46.36 o 
   0   2  12       77.68       71.40     34.18 o 
   2   2  12      676.34      663.33     55.27 o 
   4   2  12        0.00        9.88     37.28 o 
   6   2  12      417.73      402.20     48.91 o 
   8   2  12       12.37       -3.65     40.70 o 
  10   2  12        0.05       19.72     51.98 o 
  12   2  12        2.16      -44.28     44.28 o 
  14   2  12       59.06       35.94     55.32 o 
 -19   3  12        9.93        6.31     47.71 o 
 -17   3  12       18.30       28.56     42.51 o 
 -15   3  12        7.11       65.74     40.57 o 
 -13   3  12      108.95      172.73     40.95 o 
 -11   3  12       48.33      109.66     46.76 o 
  -9   3  12       30.52       52.66     42.96 o 
  -7   3  12       14.88       37.54     38.52 o 
  -5   3  12        1.93       29.48     33.16 o 
  -3   3  12      152.23      131.47     39.03 o 
  -1   3  12       48.05       91.89     35.77 o 
   1   3  12       79.94       81.51     37.36 o 
   3   3  12      725.27      726.80     60.24 o 
   5   3  12       49.78       87.05     38.52 o 
   7   3  12       64.23       64.57     48.80 o 
   9   3  12       21.01      -42.36     42.36 o 
  11   3  12      121.48      106.53     46.24 o 
  13   3  12        6.68      106.11     33.98 o 
 -18   4  12      101.45      155.07     50.71 o 
 -16   4  12      257.75      278.31     60.87 o 
 -14   4  12        2.47       35.64     31.81 o 
 -12   4  12       35.88       74.20     35.97 o 
 -10   4  12      376.88      388.68     52.56 o 
  -8   4  12       40.19       96.29     44.01 o 
  -6   4  12      817.16      802.13    114.72 o 
  -4   4  12      470.84      481.74     57.15 o 
  -2   4  12        1.24        4.89     36.39 o 
   0   4  12     1751.29     1749.07    166.88 o 
   2   4  12      837.19      812.24     66.96 o 
   4   4  12       19.60       11.06     35.84 o 
   6   4  12       22.21       -7.09     37.93 o 
   8   4  12        0.09       68.51     37.34 o 
  10   4  12        1.52      127.71     47.17 o 
  12   4  12        6.79      -11.35     50.42 o 
 -15   5  12        1.00      -50.19     52.62 o 
 -13   5  12       20.49      -10.54     50.11 o 
 -11   5  12        1.81      -40.86     42.96 o 
  -9   5  12      562.25      449.00     58.84 o 
  -7   5  12     1262.68     1165.03     83.17 o 
  -5   5  12      104.74      127.64     46.60 o 
  -3   5  12      791.41      643.40     69.15 o 
  -1   5  12      637.10      705.88     65.88 o 
   1   5  12       10.60       17.70     39.67 o 
   3   5  12        0.03       36.80     39.70 o 
   5   5  12        0.07      -46.65     46.65 o 
   7   5  12       11.89      -16.02     43.89 o 
   9   5  12        0.97      -55.42     95.39 o 
 -12   6  12        0.00      -14.70     43.02 o 
 -10   6  12       42.39       46.51     46.56 o 
  -8   6  12        4.15       21.68     82.84 o 
  -6   6  12      201.19      122.78     52.86 o 
  -4   6  12      178.75       69.81     61.50 o 
  -2   6  12       10.93       28.55     48.85 o 
   0   6  12        0.00      -62.51     62.51 o 
   2   6  12       31.79       39.62     78.26 o 
   4   6  12       98.07      167.69     49.37 o 
   6   6  12       26.99       55.48     49.69 o 
  -5   7  12       38.48       -5.96     77.62 o 
  -3   7  12       59.91       61.72     47.79 o 
  -1   7  12        0.20       -8.95     67.37 o 
 -19   1  13      126.15      200.20     60.86 o 
 -17   1  13       45.61       -9.93     54.08 o 
 -15   1  13        7.83      -34.07     39.76 o 
 -13   1  13      424.71      495.57     53.96 o 
 -11   1  13      124.72      129.73     38.29 o 
  -9   1  13      411.47      410.02     72.22 o 
  -7   1  13       21.40       -0.61     59.72 o 
  -5   1  13      186.62      216.38     38.56 o 
  -3   1  13      745.69      788.83     79.96 o 
  -1   1  13      967.75     1105.67     98.60 o 
   1   1  13       92.57      111.34     31.81 o 
   3   1  13       17.18      -13.96     52.21 o 
   5   1  13      601.41      632.66     54.46 o 
   7   1  13       44.55       36.54     37.75 o 
   9   1  13      220.71      212.86     41.44 o 
  11   1  13        3.33       24.95     37.29 o 
  13   1  13       69.15      148.96     87.06 o 
 -20   2  13        5.78       74.44     92.78 o 
 -18   2  13      120.46      221.11     50.70 o 
 -16   2  13       20.84      -12.50     44.07 o 
 -14   2  13     1066.81     1006.48     75.50 o 
 -12   2  13      584.29      490.03     59.71 o 
 -10   2  13       13.41       55.08     32.81 o 
  -8   2  13      220.01      189.73     37.93 o 
  -6   2  13       63.07       88.72     38.51 o 
  -4   2  13        8.72      -17.25     28.25 o 
  -2   2  13      234.61      139.20     77.07 o 
   0   2  13      785.02      850.95     58.74 o 
   2   2  13      261.19      195.34     44.72 o 
   4   2  13        4.66       -5.60     37.27 o 
   6   2  13      102.44       23.64     40.80 o 
   8   2  13       34.00       12.82     39.07 o 
  10   2  13       72.34       43.97     46.44 o 
  12   2  13       63.25      109.52     48.95 o 
 -19   3  13       14.51       36.47     56.69 o 
 -17   3  13        4.40      -50.88     50.88 o 
 -15   3  13      655.75      774.21     67.43 o 
 -13   3  13       94.07       99.62     40.62 o 
 -11   3  13     2828.12     2805.41    105.46 o 
  -9   3  13       49.14       55.98     36.00 o 
  -7   3  13        6.29        7.01     60.40 o 
  -5   3  13        0.69       14.85     35.55 o 
  -3   3  13       46.57       44.39     37.59 o 
  -1   3  13       60.34       44.89     36.75 o 
   1   3  13     1028.37     1009.64     68.11 o 
   3   3  13      134.18      188.59     38.67 o 
   5   3  13      279.42      284.83     48.05 o 
   7   3  13      953.33      884.35     69.84 o 
   9   3  13       78.31      154.52     48.10 o 
  11   3  13       41.25        8.84     46.68 o 
 -16   4  13       29.08       23.70     38.74 o 
 -14   4  13      144.64      130.21    100.75 o 
 -12   4  13      342.89      354.52    101.48 o 
 -10   4  13        5.64      -50.80     97.68 o 
  -8   4  13      180.40      149.02     46.69 o 
  -6   4  13      618.86      523.07     56.13 o 
  -4   4  13        0.01      -37.39     37.39 o 
  -2   4  13     1300.97     1192.79     88.11 o 
   0   4  13        1.38       14.34     51.47 o 
   2   4  13        5.03        3.91     38.78 o 
   4   4  13       94.27       26.51     53.49 o 
   6   4  13       22.31      -49.90     49.90 o 
   8   4  13      170.19      147.90     46.62 o 
  10   4  13       59.59      141.10    118.38 o 
 -15   5  13       34.90      108.73     38.19 o 
 -13   5  13       24.21      -34.44     43.70 o 
 -11   5  13        9.64      -51.18     51.18 o 
  -9   5  13        3.15      -13.80     50.15 o 
  -7   5  13        8.79       44.58     84.17 o 
  -5   5  13      330.06      336.13     70.80 o 
  -3   5  13      134.08      188.44     40.23 o 
  -1   5  13      295.47      117.45     78.68 o 
   1   5  13       42.48       43.99     43.02 o 
   3   5  13       32.96       68.38     36.64 o 
   5   5  13        6.60      -47.32     49.05 o 
   7   5  13        0.44      -44.44     50.43 o 
   9   5  13        5.37       62.63     83.71 o 
 -12   6  13       33.44       52.21     55.13 o 
 -10   6  13        0.63       49.47     45.43 o 
  -8   6  13       47.97       42.67     48.57 o 
  -6   6  13       45.65       59.87     48.09 o 
  -4   6  13      330.48      213.40     58.57 o 
  -2   6  13       82.53       72.80     59.71 o 
   0   6  13       31.55       74.14     44.08 o 
   2   6  13        0.47       57.73     38.88 o 
   4   6  13        4.74       10.58     50.10 o 
 -20   0  14        5.49       50.28     80.23 o 
 -18   0  14        9.52       13.17     44.65 o 
 -16   0  14      310.06      320.38     51.66 o 
 -14   0  14      786.28      814.31    102.99 o 
 -12   0  14     2243.42     2247.19     93.83 o 
 -10   0  14       16.32       23.02     31.97 o 
  -8   0  14       87.87      102.23     32.39 o 
  -6   0  14      108.86      150.06     31.28 o 
  -4   0  14        0.13       87.41     27.25 o 
  -2   0  14        3.26      -29.53     29.53 o 
   0   0  14       10.22       51.27     26.17 o 
   2   0  14      300.14      289.65     43.66 o 
   4   0  14        1.03        0.98     34.08 o 
   6   0  14        3.11      -44.40     50.56 o 
   8   0  14      303.86      343.92     51.40 o 
  10   0  14      325.98      316.70     61.38 o 
  12   0  14        0.04       20.30     37.73 o 
 -19   1  14        1.05      -32.53     38.26 o 
 -17   1  14        1.56      -39.18     39.18 o 
 -15   1  14      218.35      145.38     47.88 o 
 -13   1  14       24.01       31.60     33.68 o 
 -11   1  14       15.69       89.15     74.37 o 
  -9   1  14       18.16      -21.98     34.31 o 
  -7   1  14      457.76      563.42     45.76 o 
  -5   1  14      231.27      167.22     37.63 o 
  -3   1  14      649.72      735.29     52.87 o 
  -1   1  14       86.71       88.96     34.80 o 
   1   1  14        0.13       30.98     25.56 o 
   3   1  14       15.26      -33.93     33.93 o 
   5   1  14       97.47      124.08     58.66 o 
   7   1  14      517.92      520.82     60.70 o 
   9   1  14        1.70        2.71     39.03 o 
  11   1  14      219.81      280.82     54.56 o 
  13   1  14        3.46       45.35     38.33 o 
 -20   2  14       13.72       30.29     89.16 o 
 -18   2  14       16.54       52.83     39.50 o 
 -16   2  14      170.39      188.46     76.02 o 
 -14   2  14       58.74       39.97     60.68 o 
 -12   2  14        3.59      -10.15     38.97 o 
 -10   2  14      500.43      568.81     56.31 o 
  -8   2  14       37.18       61.87     38.49 o 
  -6   2  14      830.02      787.28     75.06 o 
  -4   2  14       11.99      -13.48     43.96 o 
  -2   2  14      500.17      494.00     51.03 o 
   0   2  14      655.13      676.19     58.37 o 
   2   2  14      148.76      224.37     54.73 o 
   4   2  14      465.01      469.27     54.39 o 
   6   2  14       89.39       68.54     39.71 o 
   8   2  14       58.42       95.68     37.84 o 
  10   2  14       99.80       91.00     84.68 o 
  12   2  14       12.15       49.23     43.35 o 
 -19   3  14        4.41      -59.23    115.59 o 
 -17   3  14       19.60       57.17     45.00 o 
 -15   3  14        0.24       17.18     39.92 o 
 -13   3  14      257.63      156.77     58.06 o 
 -11   3  14        3.20        7.02     42.53 o 
  -9   3  14       52.07       57.41     29.30 o 
  -7   3  14       16.27       91.63     29.65 o 
  -5   3  14        6.75       51.40     32.87 o 
  -3   3  14       44.54      -15.28     61.46 o 
  -1   3  14      302.10      272.89     48.21 o 
   1   3  14       64.27       97.65     45.80 o 
   3   3  14       27.39      -37.64     76.39 o 
   5   3  14       14.48       48.66     41.31 o 
   7   3  14        5.65        0.17     41.41 o 
   9   3  14       27.45        4.71     43.05 o 
  11   3  14       20.98        2.40    105.01 o 
 -16   4  14      176.08      167.44     61.89 o 
 -14   4  14       67.19       96.36     47.32 o 
 -12   4  14       54.89       23.42     40.54 o 
 -10   4  14       20.38       48.35     36.66 o 
  -8   4  14        2.86      -13.06     99.83 o 
  -6   4  14      428.28      366.54     47.69 o 
  -4   4  14        9.00      -40.54     40.54 o 
  -2   4  14        0.02       18.10     41.30 o 
   0   4  14       81.48       68.23     40.55 o 
   2   4  14       28.86       64.99     37.93 o 
   4   4  14       33.24       16.92    104.78 o 
   6   4  14      196.57      173.69     51.71 o 
   8   4  14       97.12      146.93     44.75 o 
  10   4  14       49.12       55.69     45.82 o 
 -15   5  14       74.97       36.97     52.83 o 
 -13   5  14        2.12       35.03     39.45 o 
 -11   5  14       45.75       29.71     54.82 o 
  -9   5  14       58.28       83.55     56.42 o 
  -7   5  14      108.48      148.98     58.16 o 
  -5   5  14       73.75       33.18     43.89 o 
  -3   5  14        0.03        3.83     37.39 o 
  -1   5  14       10.58       11.80     42.02 o 
   1   5  14        0.20        2.39     55.14 o 
   3   5  14        1.46      -39.69     41.06 o 
   5   5  14       64.39       64.46     50.44 o 
   7   5  14       21.69      -13.91     75.70 o 
 -10   6  14        7.40        6.24     81.38 o 
  -8   6  14       37.64      -23.79     55.01 o 
  -6   6  14       67.22       70.67     42.62 o 
  -4   6  14       44.06        3.57     50.32 o 
  -2   6  14       29.27       82.20     66.31 o 
   0   6  14        3.47       -2.65     67.46 o 
   2   6  14        7.69      -43.44     53.53 o 
   4   6  14       25.14       70.11     47.44 o 
 -19   1  15      117.28      120.45     49.38 o 
 -17   1  15       14.43      -41.64     41.64 o 
 -15   1  15      242.44      257.60     55.18 o 
 -13   1  15        4.07        7.31     34.25 o 
 -11   1  15      645.95      614.23     61.13 o 
  -9   1  15      969.66      940.48     63.66 o 
  -7   1  15       25.81        5.68     35.23 o 
  -5   1  15      173.73      213.50     36.93 o 
  -3   1  15      113.36      135.03     34.43 o 
  -1   1  15     1226.77     1089.05     68.16 o 
   1   1  15       17.86       18.90     80.42 o 
   3   1  15       26.50       54.93     64.02 o 
   5   1  15       52.04      160.50     29.95 o 
   7   1  15        1.37      -28.35     34.75 o 
   9   1  15       10.10       62.58     35.15 o 
  11   1  15        0.45       34.48     42.39 o 
 -18   2  15        1.28       19.30     40.32 o 
 -16   2  15      220.35      153.74     53.78 o 
 -14   2  15      159.08      131.53     42.01 o 
 -12   2  15     1405.97     1316.52     82.15 o 
 -10   2  15      199.67      190.52     43.41 o 
  -8   2  15      587.92      617.41     57.70 o 
  -6   2  15     1556.19     1525.08    223.53 o 
  -4   2  15        0.27       12.62     33.48 o 
  -2   2  15      449.52      497.27     54.43 o 
   0   2  15       21.80       16.68     33.28 o 
   2   2  15        6.54       27.48     32.22 o 
   4   2  15      102.61      113.20     41.62 o 
   6   2  15       37.79       21.82     46.21 o 
   8   2  15       86.45       85.01     44.44 o 
  10   2  15       22.59       82.58     42.27 o 
  12   2  15       29.34        7.57     49.58 o 
 -17   3  15      165.30      121.74     54.86 o 
 -15   3  15      126.26      244.20     66.77 o 
 -13   3  15       22.26      -17.48     81.24 o 
 -11   3  15     1234.29     1190.34     82.20 o 
  -9   3  15       22.92       82.42     32.91 o 
  -7   3  15      156.26      185.13     43.96 o 
  -5   3  15        8.46        2.39     38.15 o 
  -3   3  15     2099.88     2038.04     95.40 o 
  -1   3  15      285.35      347.53     86.65 o 
   1   3  15     1161.63     1138.41     75.51 o 
   3   3  15      111.13       93.87     62.88 o 
   5   3  15      574.02      493.46    131.48 o 
   7   3  15      144.56      182.78     47.09 o 
   9   3  15       37.81       48.96     45.43 o 
  11   3  15        1.16      -43.09     78.72 o 
 -16   4  15       64.42       52.73     65.58 o 
 -14   4  15        4.28      -22.50     41.81 o 
 -12   4  15      185.08       53.62     77.67 o 
 -10   4  15       23.92       51.61     42.80 o 
  -8   4  15       36.86       27.27     39.02 o 
  -6   4  15      341.98      293.24     53.22 o 
  -4   4  15      120.22      114.04     41.66 o 
  -2   4  15      179.42      189.28     48.63 o 
   0   4  15      741.91      718.29     65.02 o 
   2   4  15       92.22       36.07     49.54 o 
   4   4  15       19.30        9.18     42.04 o 
   6   4  15        2.16       21.12     54.82 o 
   8   4  15       65.23      133.92     47.71 o 
 -13   5  15       19.28       11.98     47.64 o 
 -11   5  15       41.21       52.14     41.33 o 
  -9   5  15      138.62       73.32     50.48 o 
  -7   5  15        0.10       38.87     37.41 o 
  -5   5  15       17.07       53.74     44.29 o 
  -3   5  15       23.17      -25.68     63.70 o 
  -1   5  15       63.39       12.67     45.14 o 
   1   5  15        2.19      -20.42     43.64 o 
   3   5  15        1.78        5.19     48.42 o 
   5   5  15        1.01      -26.62     49.20 o 
 -10   6  15        3.74        4.74     52.25 o 
  -8   6  15       80.74       66.00     55.46 o 
  -6   6  15      122.11      101.15     93.70 o 
  -4   6  15      240.38      239.74     64.76 o 
  -2   6  15        0.01       41.69     45.39 o 
   0   6  15       52.41       53.84     48.72 o 
   2   6  15        4.71      136.14     62.33 o 
 -20   0  16      175.04      341.49    115.40 o 
 -18   0  16       21.15       17.09     70.75 o 
 -16   0  16        1.15      -12.67     42.22 o 
 -14   0  16       33.64       47.53     38.62 o 
 -12   0  16       19.77      -30.81     63.29 o 
 -10   0  16     2064.53     2060.96     91.95 o 
  -8   0  16     2496.15     2466.50     98.81 o 
  -6   0  16      736.23      768.41     56.45 o 
  -4   0  16      140.79      145.03     40.67 o 
  -2   0  16        3.34       17.76     35.36 o 
   0   0  16     1561.24     1545.18     91.82 o 
   2   0  16        2.64       69.53     35.81 o 
   4   0  16       18.28       21.89     34.11 o 
   6   0  16       86.28       67.75     43.97 o 
   8   0  16        5.56       17.19     63.88 o 
  10   0  16      101.78       29.40     51.93 o 
  12   0  16        0.02      -35.62     45.94 o 
 -19   1  16        6.46       -2.03     55.37 o 
 -17   1  16        0.21      -47.69     47.69 o 
 -15   1  16       94.50      103.73     42.01 o 
 -13   1  16      151.48      213.09     39.11 o 
 -11   1  16      941.03      972.90     70.48 o 
  -9   1  16       99.76      109.82     64.16 o 
  -7   1  16      353.71      368.19     52.17 o 
  -5   1  16      271.82      366.36     47.54 o 
  -3   1  16        1.40      -39.42     39.42 o 
  -1   1  16       68.01      124.84     33.61 o 
   1   1  16       25.21       11.99     36.03 o 
   3   1  16      469.11      417.74     54.73 o 
   5   1  16       34.98       59.96     35.14 o 
   7   1  16       43.08       66.74     43.81 o 
   9   1  16       22.59       35.11     37.29 o 
  11   1  16       21.17       60.50     60.50 o 
 -18   2  16       49.62       -1.19     64.34 o 
 -16   2  16        8.09      -20.56     43.99 o 
 -14   2  16      147.34      178.14     46.10 o 
 -12   2  16        5.69       35.35     41.35 o 
 -10   2  16        3.32       42.07     22.70 o 
  -8   2  16      564.64      582.31     60.64 o 
  -6   2  16       56.09       64.28     36.08 o 
  -4   2  16      827.86      746.48     64.49 o 
  -2   2  16       72.46      105.94     35.80 o 
   0   2  16       44.76        4.82     39.80 o 
   2   2  16       20.38       52.39     32.69 o 
   4   2  16        8.23       -3.93     36.71 o 
   6   2  16       72.63      108.13     42.53 o 
   8   2  16        6.93       31.65     34.98 o 
  10   2  16       34.28       31.69     69.43 o 
 -17   3  16        2.68      100.09     46.40 o 
 -15   3  16       29.54       13.53     41.03 o 
 -13   3  16        5.92      -42.50     44.21 o 
 -11   3  16       42.76      -10.91     86.42 o 
  -9   3  16       81.98       14.41     41.02 o 
  -7   3  16        0.02      -20.01     36.82 o 
  -5   3  16      105.96      193.27     39.94 o 
  -3   3  16      154.77       93.79     76.75 o 
  -1   3  16        3.16       52.16     49.83 o 
   1   3  16      520.54      506.19     55.92 o 
   3   3  16      260.06      200.21     53.10 o 
   5   3  16        2.62       58.69     37.58 o 
   7   3  16        5.34       33.56     45.84 o 
   9   3  16       12.82      104.94     95.21 o 
 -16   4  16      205.30      359.60     64.39 o 
 -14   4  16      121.03      188.54     54.27 o 
 -12   4  16        0.74      -25.93     39.53 o 
 -10   4  16      328.91      183.32     55.68 o 
  -8   4  16      244.05      100.02     48.40 o 
  -6   4  16      162.20      130.43     44.74 o 
  -4   4  16        2.89       13.59     38.14 o 
  -2   4  16        3.80      -23.24     43.32 o 
   0   4  16      211.65       88.17     51.09 o 
   2   4  16        1.32      -37.51     41.96 o 
   4   4  16       95.03       83.59     53.86 o 
   6   4  16       30.27       23.08     48.09 o 
   8   4  16       43.46       64.70     49.02 o 
 -13   5  16        0.34      -29.54     41.73 o 
 -11   5  16       61.84      -12.95     51.14 o 
  -9   5  16      104.69      102.05     65.17 o 
  -7   5  16        2.18        9.07     44.41 o 
  -5   5  16       54.34       38.67     44.98 o 
  -3   5  16       11.06       -0.30     47.39 o 
  -1   5  16        1.84       48.20     37.92 o 
   1   5  16        0.54       70.19     38.69 o 
   3   5  16       41.89      -14.52     51.42 o 
   5   5  16        3.93       29.05     43.94 o 
  -8   6  16      168.21       78.24     57.99 o 
  -6   6  16        0.62      -35.00    123.05 o 
  -4   6  16       19.08        3.28     71.26 o 
  -2   6  16        0.84      -46.50     92.19 o 
   0   6  16        7.01       24.66     57.52 o 
 -19   1  17        8.59       81.12     56.92 o 
 -17   1  17       36.32       56.24     37.93 o 
 -15   1  17        0.06        7.98     68.24 o 
 -13   1  17       19.23       45.07     35.22 o 
 -11   1  17      139.85       68.99     43.64 o 
  -9   1  17     2313.74     2357.68    145.54 o 
  -7   1  17      100.88      159.70     39.16 o 
  -5   1  17      522.30      405.16     58.14 o 
  -3   1  17      263.01      313.49     48.11 o 
  -1   1  17      127.11      169.34     41.25 o 
   1   1  17       20.80       30.80     38.26 o 
   3   1  17        0.64       -4.42     55.41 o 
   5   1  17        0.37      131.67     33.17 o 
   7   1  17        0.12       18.60     34.70 o 
   9   1  17       22.31       57.99     39.00 o 
 -18   2  17       58.62       68.08     66.31 o 
 -16   2  17        0.01        9.26     60.40 o 
 -14   2  17        5.29       -5.33     41.37 o 
 -12   2  17      157.42      127.31     58.98 o 
 -10   2  17       70.35       30.75     40.70 o 
  -8   2  17      712.92      661.35     69.79 o 
  -6   2  17        8.88      -13.96     32.71 o 
  -4   2  17      338.66      382.86     48.88 o 
  -2   2  17      108.52      113.63     40.23 o 
   0   2  17      212.48      224.11     46.50 o 
   2   2  17       84.94       18.66     42.94 o 
   4   2  17      107.40       49.89     45.72 o 
   6   2  17        0.74      -40.02     40.02 o 
   8   2  17       75.36      200.45     57.11 o 
  10   2  17        2.71       -6.16     47.48 o 
 -17   3  17      167.22      175.25     55.66 o 
 -15   3  17      128.98       91.40     54.45 o 
 -13   3  17       43.75      107.94     61.32 o 
 -11   3  17      266.62      320.15     52.01 o 
  -9   3  17        0.01        3.99     34.65 o 
  -7   3  17      113.46       99.58     47.18 o 
  -5   3  17        0.96       10.45     33.29 o 
  -3   3  17      527.30      508.35     64.07 o 
  -1   3  17      118.28      217.07     90.90 o 
   1   3  17      104.37      166.33     38.24 o 
   3   3  17       92.97      142.01     38.33 o 
   5   3  17      112.90       15.10     45.60 o 
   7   3  17        4.04       19.37     43.85 o 
 -14   4  17        0.49      -19.01     50.57 o 
 -12   4  17        5.82      -25.86     43.07 o 
 -10   4  17      178.31      264.85     52.80 o 
  -8   4  17        7.22       15.66     41.74 o 
  -6   4  17       64.66       89.44     41.92 o 
  -4   4  17        3.72      -29.29     94.66 o 
  -2   4  17        0.40       18.90     58.30 o 
   0   4  17      101.06      105.61     36.43 o 
   2   4  17       58.44      132.24     40.58 o 
   4   4  17        0.06      -50.10     85.18 o 
   6   4  17       21.46      -51.86     54.55 o 
 -11   5  17        0.55      -27.15     44.05 o 
  -9   5  17       72.64       70.15    131.07 o 
  -7   5  17       16.99       23.72     43.00 o 
  -5   5  17       14.78      -27.56     52.26 o 
  -3   5  17       16.98       33.65     48.24 o 
  -1   5  17       83.96       41.13     48.57 o 
   1   5  17       40.34       68.79     46.98 o 
   3   5  17        7.55      -50.01     50.01 o 
 -18   0  18       13.56       93.79     40.21 o 
 -16   0  18       24.58       27.48     38.86 o 
 -14   0  18      586.04      722.20     92.42 o 
 -12   0  18      485.00      573.49     57.97 o 
 -10   0  18        5.01       10.55     38.44 o 
  -8   0  18     2456.58     2424.93    101.61 o 
  -6   0  18      157.14      245.31     41.30 o 
  -4   0  18      195.04      236.49     48.63 o 
  -2   0  18       95.32      171.99     38.81 o 
   0   0  18       71.12       53.29     38.48 o 
   2   0  18      153.77       95.52    101.71 o 
   4   0  18      112.37      150.58     43.07 o 
   6   0  18      292.76      374.28     56.86 o 
   8   0  18       22.28       23.80     43.71 o 
 -17   1  18       30.71      -24.75     92.19 o 
 -15   1  18       47.27       17.55     57.70 o 
 -13   1  18      146.93      123.58     41.36 o 
 -11   1  18        5.09       24.68     76.48 o 
  -9   1  18      424.81      348.81     55.99 o 
  -7   1  18        9.24      -16.84     55.87 o 
  -5   1  18      745.78      811.85     65.86 o 
  -3   1  18       41.51       16.89     37.68 o 
  -1   1  18       28.28       33.59     35.75 o 
   1   1  18       41.02       28.18     59.49 o 
   3   1  18      226.96      293.81     75.10 o 
   5   1  18       28.60       84.97     39.41 o 
   7   1  18        2.99      -33.25     40.68 o 
   9   1  18       11.55       68.90     61.09 o 
 -18   2  18        0.93       58.93     73.55 o 
 -16   2  18      103.54      169.23     49.69 o 
 -14   2  18        5.97       60.33     57.66 o 
 -12   2  18        2.63       -8.70     53.76 o 
 -10   2  18        1.97       89.92     28.33 o 
  -8   2  18        0.21        8.93     37.89 o 
  -6   2  18       53.36       13.78     36.36 o 
  -4   2  18       28.67       60.81     38.14 o 
  -2   2  18        1.65        3.94     31.05 o 
   0   2  18       36.91      -19.95     35.80 o 
   2   2  18        2.53       -6.71     39.82 o 
   4   2  18       30.36       47.02     39.34 o 
   6   2  18       50.26       51.54     44.86 o 
   8   2  18        2.32      -51.86     75.52 o 
 -15   3  18        0.45        1.77     45.34 o 
 -13   3  18        4.96      -40.52     40.52 o 
 -11   3  18       19.92       31.45     51.61 o 
  -9   3  18        1.59      -24.14     41.03 o 
  -7   3  18      116.38      120.83     39.66 o 
  -5   3  18       21.25       -1.24     86.32 o 
  -3   3  18       18.84        9.06     55.18 o 
  -1   3  18        0.54      -26.26     36.53 o 
   1   3  18       34.07       54.61     41.38 o 
   3   3  18       61.45       55.57    128.59 o 
   5   3  18        5.81      -11.44     90.08 o 
   7   3  18        0.74      -19.62     76.66 o 
 -14   4  18       60.11      181.71     46.42 o 
 -12   4  18        4.93        9.93     43.26 o 
 -10   4  18      170.43      129.55     48.60 o 
  -8   4  18       79.73       35.47     84.58 o 
  -6   4  18       59.14       75.25     91.68 o 
  -4   4  18       42.01       17.25     91.22 o 
  -2   4  18       40.70       70.39     47.71 o 
   0   4  18      129.21      211.61     46.24 o 
   2   4  18        3.03       57.05     34.70 o 
   4   4  18        0.04       66.07     42.54 o 
 -11   5  18        0.49       52.48     41.97 o 
  -9   5  18       15.08      -50.39     55.46 o 
  -7   5  18       14.01       84.80     44.24 o 
  -5   5  18        6.29       59.17     40.97 o 
  -3   5  18       51.08       44.31     49.86 o 
  -1   5  18        2.25      -47.97     47.97 o 
   1   5  18       13.51      -45.36     51.08 o 
 -17   1  19      183.47      263.23     65.49 o 
 -15   1  19       67.12       74.05     41.82 o 
 -13   1  19      183.97      179.08     60.27 o 
 -11   1  19      104.52       48.84     52.48 o 
  -9   1  19      383.90      469.69     61.27 o 
  -7   1  19       11.81      -12.87     42.41 o 
  -5   1  19        4.44        4.11     35.19 o 
  -3   1  19        2.18       46.26    111.24 o 
  -1   1  19       35.57       44.29     27.49 o 
   1   1  19       17.25        1.88     83.67 o 
   3   1  19       89.30       -1.82     47.49 o 
   5   1  19        1.13      -20.09     90.95 o 
   7   1  19       38.90       73.48     93.65 o 
 -16   2  19        0.32        5.73     42.33 o 
 -14   2  19       47.86        4.85     44.15 o 
 -12   2  19        0.50      -12.16     41.68 o 
 -10   2  19       76.38      171.95     82.07 o 
  -8   2  19       25.15       84.68     47.40 o 
  -6   2  19      164.65       44.57     62.01 o 
  -4   2  19       34.18       -1.61     34.31 o 
  -2   2  19       36.80       90.76     32.70 o 
   0   2  19        5.30       10.77     61.00 o 
   2   2  19       77.46      123.37     38.72 o 
   4   2  19       82.34       75.30     43.99 o 
   6   2  19      101.48       56.43     42.60 o 
 -15   3  19      102.25      125.96     46.83 o 
 -13   3  19       12.76       19.85     47.56 o 
 -11   3  19      143.10      123.79     58.53 o 
  -9   3  19        2.70       55.88     33.75 o 
  -7   3  19        2.40      -28.14     41.02 o 
  -5   3  19      296.65      389.88     48.34 o 
  -3   3  19        2.58        8.37     37.30 o 
  -1   3  19        8.17      -68.69     68.69 o 
   1   3  19       38.39       57.95     41.12 o 
   3   3  19       13.23       65.36     40.40 o 
   5   3  19        9.13      116.84     38.37 o 
 -12   4  19        0.01       21.33     41.04 o 
 -10   4  19       23.43       78.53     38.40 o 
  -8   4  19        0.18      -52.19     52.19 o 
  -6   4  19        0.22      -47.58     47.58 o 
  -4   4  19        0.12      -31.03     45.89 o 
  -2   4  19       19.73       28.07     45.50 o 
   0   4  19        0.83        8.54     44.25 o 
   2   4  19        1.56      -24.79     39.88 o 
   4   4  19       37.74      -52.04     78.86 o 
  -9   5  19       56.89      -17.43     63.11 o 
  -7   5  19       46.43       72.34     49.35 o 
  -5   5  19       23.74       75.27     86.69 o 
  -3   5  19        4.39      -51.89     51.89 o 
  -1   5  19       91.48      140.04     57.38 o 
 -16   0  20       34.81       31.96     45.84 o 
 -14   0  20        1.31      -43.89     43.89 o 
 -12   0  20        0.30      -38.39     38.39 o 
 -10   0  20      242.13      353.97    139.36 o 
  -8   0  20      558.20      606.85     79.09 o 
  -6   0  20      119.88      156.35    116.46 o 
  -4   0  20       49.02       11.32     39.14 o 
  -2   0  20      376.03      493.72     49.09 o 
   0   0  20       18.74       19.73     34.31 o 
   2   0  20        7.95      -31.12     43.19 o 
   4   0  20        2.89      -19.01     39.15 o 
   6   0  20       25.82       39.75     50.29 o 
 -17   1  20        0.32        4.51     62.60 o 
 -15   1  20        0.26       42.53     42.31 o 
 -13   1  20        2.02      -27.17     42.77 o 
 -11   1  20        4.46       18.03     80.92 o 
  -9   1  20        0.10      -10.48     37.87 o 
  -7   1  20      377.12      382.15     57.05 o 
  -5   1  20      244.12      196.62     47.50 o 
  -3   1  20       18.75      -32.06     40.38 o 
  -1   1  20       21.76      -44.83     44.83 o 
   1   1  20       25.30       15.48     39.34 o 
   3   1  20        0.14       -1.15     38.17 o 
   5   1  20        1.43       28.54     42.64 o 
   7   1  20       34.46       19.83     52.25 o 
 -16   2  20       87.35       40.17     59.85 o 
 -14   2  20       38.21       19.21     36.99 o 
 -12   2  20        1.16       -9.11     38.11 o 
 -10   2  20       35.51       41.18     44.02 o 
  -8   2  20       18.62       12.10     36.71 o 
  -6   2  20       16.28        7.25     35.34 o 
  -4   2  20       75.67       45.89     42.51 o 
  -2   2  20       20.37       30.21     34.02 o 
   0   2  20      117.68      200.95     48.35 o 
   2   2  20        5.44       14.63     35.80 o 
   4   2  20       15.47       28.68     47.32 o 
   6   2  20       59.53       76.06     72.77 o 
 -13   3  20       15.08      -46.95     46.95 o 
 -11   3  20        7.40      -38.20     48.56 o 
  -9   3  20       43.25        4.87     82.02 o 
  -7   3  20       16.56       16.99     57.79 o 
  -5   3  20       11.60      -44.16     44.16 o 
  -3   3  20       77.29       98.94     71.12 o 
  -1   3  20       11.45       -8.63     43.92 o 
   1   3  20       35.84        7.83     39.09 o 
   3   3  20       22.50       21.85     47.13 o 
 -12   4  20       35.77       70.70     73.69 o 
 -10   4  20       89.71       54.48     54.95 o 
  -8   4  20        6.53       18.09     48.23 o 
  -6   4  20        6.27       29.29     43.55 o 
  -4   4  20       18.51       14.75     38.65 o 
  -2   4  20       52.27       89.61     48.96 o 
   0   4  20       34.71      -37.10     55.50 o 
   2   4  20        0.71       44.42     57.84 o 
 -15   1  21       18.54       70.62     44.98 o 
 -13   1  21       24.81       17.78     47.35 o 
 -11   1  21       32.31      113.62     39.19 o 
  -9   1  21       11.35      -47.54     47.54 o 
  -7   1  21       12.29       23.20     38.27 o 
  -5   1  21       41.10       67.56     44.23 o 
  -3   1  21      104.26      101.90     63.70 o 
  -1   1  21       21.28       39.83     87.24 o 
   1   1  21       25.63       32.01     35.43 o 
   3   1  21       13.02        0.35     44.12 o 
   5   1  21        4.02       80.42     36.73 o 
 -14   2  21        9.43       69.56     44.88 o 
 -12   2  21       23.90       45.10     52.57 o 
 -10   2  21       49.87       17.78     38.27 o 
  -8   2  21       89.13      128.50     51.98 o 
  -6   2  21        5.23       -8.50     48.18 o 
  -4   2  21       15.84       35.13     39.81 o 
  -2   2  21      266.83      240.32     56.42 o 
   0   2  21        2.67      -47.18     47.18 o 
   2   2  21       46.07       24.94     46.58 o 
   4   2  21       69.09       82.75     54.43 o 
 -13   3  21        7.99       36.35     38.59 o 
 -11   3  21       28.87       45.76    129.05 o 
  -9   3  21       30.91        4.77     40.99 o 
  -7   3  21        1.16       -7.70     46.66 o 
  -5   3  21      119.45      180.82    116.96 o 
  -3   3  21        0.95       17.84     43.37 o 
  -1   3  21        0.00       60.29     42.19 o 
   1   3  21       51.04       65.52     50.95 o 
 -10   4  21       32.65      147.64     59.63 o 
  -8   4  21        3.56      -15.64     47.88 o 
  -6   4  21        0.28       29.95     43.15 o 
  -4   4  21        1.27       40.28     66.31 o 
  -2   4  21       31.71       40.82     72.54 o 
 -14   0  22       21.04       16.50     50.51 o 
 -12   0  22        2.99       30.36     43.29 o 
 -10   0  22       77.63       60.55     45.16 o 
  -8   0  22      350.23      444.22     63.37 o 
  -6   0  22       12.33       61.71     37.98 o 
  -4   0  22       29.10       74.39     41.58 o 
  -2   0  22       13.23       39.51     31.81 o 
   0   0  22       22.52       19.71     40.63 o 
   2   0  22        5.64      -28.71     47.51 o 
   4   0  22        1.33       45.94     83.53 o 
 -15   1  22       23.10       -6.93     51.82 o 
 -13   1  22       16.39      119.30     42.74 o 
 -11   1  22        1.66       71.76     52.12 o 
  -9   1  22        7.86       31.32     41.98 o 
  -7   1  22      175.88      239.07     94.43 o 
  -5   1  22       43.75       73.13    138.76 o 
  -3   1  22       17.70      -43.53     47.01 o 
  -1   1  22        6.09       32.45     41.90 o 
   1   1  22        1.41      -12.57     48.10 o 
   3   1  22       13.56        6.03     35.23 o 
 -12   2  22       54.08       82.04     54.39 o 
 -10   2  22       15.41       38.21     44.58 o 
  -8   2  22      132.85       75.29     52.15 o 
  -6   2  22       16.18      -33.23     43.82 o 
  -4   2  22        5.48       13.46     40.87 o 
  -2   2  22        9.42       22.53     71.44 o 
   0   2  22       14.91      133.71     44.33 o 
   2   2  22       45.41       59.56     82.43 o 
 -11   3  22      110.72      107.57     56.20 o 
  -9   3  22       16.23       10.92     55.55 o 
  -7   3  22       71.50       84.71     46.45 o 
  -5   3  22       36.51       73.37     44.47 o 
  -3   3  22        6.95       44.70     41.52 o 
  -1   3  22        7.32       37.27     76.89 o 
 -13   1  23        3.01       32.12     41.96 o 
 -11   1  23       19.70       61.27     70.02 o 
  -9   1  23        4.84      -20.34     46.42 o 
  -7   1  23        3.97       67.87     40.98 o 
  -5   1  23        7.35      -19.05     47.08 o 
  -3   1  23       54.29       92.85     46.98 o 
  -1   1  23       61.14       14.37     46.82 o 
   1   1  23       32.95       59.91     41.03 o 
 -12   2  23        4.94      -70.71     70.71 o 
 -10   2  23       16.85       62.26     56.05 o 
  -8   2  23       63.60      145.20     50.32 o 
  -6   2  23        4.00       81.31     59.26 o 
  -4   2  23       70.66       94.56     50.07 o 
  -2   2  23      113.07      100.85     52.94 o 
   0   2  23        5.84       -6.81     57.52 o 
  -7   3  23        8.39      107.56     57.52 o 
  -5   3  23        3.79       78.91     40.87 o 
 -10   0  24       84.87      132.51     46.63 o 
  -8   0  24      197.17      368.10     70.43 o 
  -6   0  24      111.98       93.52     61.01 o 
  -4   0  24      107.44      209.77     50.50 o 
  -2   0  24        1.27       55.58     40.51 o 
 -11   1  24       27.40      -31.60     54.77 o 
  -9   1  24       62.58       15.55     46.11 o 
  -7   1  24      237.47      211.07     64.31 o 
  -5   1  24       26.49       79.79     44.45 o 
  -3   1  24        2.55      -36.69     48.35 o 
  -8   2  24       12.37      125.97    105.19 o 
  -6   2  24        0.18      -15.34     46.62 o 
  -4   2  24       47.22       73.32     52.32 o 
                                                 
